# Supplementary material for: A deep learning approach to programmable RNA switches
Source: Nat Commun. 2020 Oct 7;11:5057. doi: 10.1038/s41467-020-18677-1 (PMC7541447; doi:10.1038/s41467-020-18677-1)
Supplement: Supplementary file 4 — Source Data [file 41467_2020_18677_MOESM4_ESM.xlsx]

## Sheet: Figure 2A
Figure 2A
	Library ON
	0.0807
	0.934
	0.603
	0.381
	0.326
	0.206
	0.377
	0.387
	0.0466
	0.501
	0.58
	0.476
	0.11
	0.187
	0.898
	0.711
	0.288
	0.233
	0.849
	0.659
	0.0935
	0.0894
	0.805
	0.1
	0.346
	0.902
	0.606
	0.643
	0.113
	0.506
	0.559
	0.91
	0.688
	0.0703
	0.973
	0.618
	0.344
	0.985
	0.732
	0.286
	0.631
	0.578
	0.521
	0.565
	0.67
	0.105
	0.424
	0.765
	0.876
	0.176
	0.907
	0.602
	0.0262
	0.0182
	0.222
	0.379
	0.838
	0.0588
	0.662
	0.459
	0.682
	0.989
	0.165
	0.06
	0.0949
	0.0255
	0.411
	0.479
	0.643
	0.891
	0.615
	0.894
	0.108
	0.0568
	0.732
	0.376
	0.674
	0.384
	0.936
	0.894
	0.863
	0.502
	0.882
	0.5
	0.538
	0.751
	0.28
	0.928
	0.129
	0.117
	0.762
	0.421
	0.123
	0.659
	0.15
	0.249
	0.33
	0.793
	0.0399
	0.888
	0.875
	0.052
	0.594
	0.11
	0.608
	0.293
	0.361
	0.826
	0.105
	0.907
	0.734
	0.351
	0.669
	0.638
	0.785
	0.333
	0.786
	0.0868
	0.941
	0.719
	0.638
	0.66
	0.0324
	0.365
	0.118
	0.764
	0.655
	0.599
	0.338
	0.219
	0.474
	0.236
	0.387
	0.235
	0.654
	0.859
	0.0597
	0.0286
	0.363
	0.416
	0.364
	0.702
	0.0267
	0.081
	0.621
	0.079
	0.96
	0.538
	0.966
	0.193
	0.415
	0.661
	0.811
	0.0712
	0.903
	0.376
	0.137
	0.571
	0.0299
	0.225
	0.331
	0.583
	0.372
	0.681
	0.0782
	0.0936
	0.206
	0.122
	0.467
	0.824
	0.936
	0.182
	0.587
	0.501
	0.381
	0.805
	0.375
	0.559
	0.355
	0.0415
	0.0231
	0.552
	0.544
	0.894
	0.0839
	0.502
	0.964
	0.532
	0.402
	0.523
	0.0593
	0.971
	0.341
	0.822
	0.917
	0.0969
	0.0464
	0.974
	0.354
	0.599
	0.344
	0.268
	0.238
	0.634
	0.566
	0.469
	0.978
	0.589
	0.884
	0.566
	0.705
	0.671
	0.922
	0.0739
	0.493
	0.083
	0.9
	0.666
	0.052
	0.103
	0.614
	0.949
	0.217
	0.521
	0.702
	0.55
	0.654
	0.693
	0.605
	0.322
	0.066
	0.981
	0.406
	0.149
	0.822
	0.777
	0.597
	0.437
	0.0251
	0.236
	0.544
	0.578
	0.126
	0.593
	0.904
	0.783
	0.944
	0.858
	0.163
	0.727
	0.104
	0.11
	0.6
	0.711
	0.497
	0.949
	0.394
	0.545
	0.435
	0.529
	0.969
	0.298
	0.794
	0.634
	0.602
	0.385
	0.528
	0.685
	0.0853
	0.31
	0.956
	0.825
	0.581
	0.619
	0.634
	0.978
	0.0416
	0.831
	0.336
	0.58
	0.626
	0.667
	0.113
	0.448
	0.967
	0.39
	0.226
	0.11
	0.153
	0.453
	0.938
	0.495
	0.0795
	0.34
	0.695
	0.463
	0.56
	0.753
	0.652
	0.466
	0.974
	0.92
	0.968
	0.61
	0.877
	0.874
	0.0978
	0.0956
	0.795
	0.533
	0.0726
	0.311
	0.881
	0.969
	0.346
	0.0301
	0.338
	0.704
	0.87
	0.288
	0.709
	0.0879
	0.638
	0.0871
	0.776
	0.0566
	0.391
	0.806
	0.424
	0.355
	0.193
	0.137
	0.686
	0.756
	0.756
	0.517
	0.484
	0.541
	0.63
	0.838
	0.357
	0.598
	0.481
	0.0991
	0.61
	0.346
	0.983
	0.326
	0.478
	0.552
	0.497
	0.883
	0.352
	0.379
	0.379
	0.151
	0.272
	0.419
	0.0775
	0.639
	0.0159
	0.677
	0.369
	0.324
	0.345
	0.657
	0.227
	0.949
	0.461
	0.481
	0.109
	0.19
	0.842
	0.356
	0.868
	0.0985
	0.832
	0.359
	0.971
	0.0141
	0.111
	0.637
	0.178
	0.064
	0.3
	0.416
	0.659
	0.659
	0.814
	0.699
	0.545
	0.866
	0.755
	0.993
	0.717
	0.635
	0.358
	0.513
	0.227
	0.983
	0.625
	0.589
	0.308
	0.309
	0.826
	0.61
	0.944
	0.883
	0.025
	0.321
	0.579
	0.642
	0.801
	0.904
	0.617
	0.383
	0.639
	0.894
	0.479
	0.539
	0.875
	0.0943
	0.569
	0.216
	0.356
	0.528
	0.83
	0.615
	0.559
	0.782
	0.713
	0.574
	0.593
	0.791
	0.554
	0.331
	0.307
	0.849
	0.402
	0.0648
	0.302
	0.286
	0.349
	0.89
	0.0786
	0.167
	0.98
	0.461
	0.518
	0.068
	0.928
	0.0966
	0.555
	0.36
	0.933
	0.404
	0.847
	0.245
	0.526
	0.224
	0.471
	0.145
	0.178
	0.0396
	0.685
	0.561
	0.751
	0.564
	0.482
	0.932
	0.132
	0.505
	0.916
	0.294
	0.647
	0.764
	0.129
	0.396
	0.496
	0.372
	0.608
	0.653
	0.627
	0.379
	0.114
	0.593
	0.414
	0.597
	0.336
	0.614
	0.616
	0.932
	0.26
	0.647
	0.0607
	0.046
	0.886
	0.933
	0.726
	0.827
	0.608
	0.645
	0.759
	0.821
	0.0467
	0.449
	0.914
	0.351
	0.974
	0.577
	0.358
	0.0349
	0.463
	0.944
	0.0358
	0.187
	0.37
	0.932
	0.422
	0.262
	0.547
	0.36
	0.509
	0.845
	0.988
	0.706
	0.991
	0.17
	0.16
	0.872
	0.512
	0.917
	0.225
	0.247
	0.401
	0.328
	0.621
	0.709
	0.689
	0.145
	0.763
	0.606
	0.298
	0.819
	0.255
	0.398
	0.51
	0.222
	0.0153
	0.533
	0.188
	0.641
	0.995
	0.439
	0.708
	0.782
	0.0654
	0.656
	0.0334
	0.54
	0.895
	0.949
	0.924
	0.469
	0.862
	0.609
	0.516
	0.856
	0.318
	0.977
	0.512
	0.11
	0.138
	0.713
	0.959
	0.705
	0.677
	0.591
	0.833
	0.815
	0.765
	0.303
	0.812
	0.614
	0.758
	0.467
	0.662
	0.15
	0.979
	0.0237
	0.0625
	0.596
	0.612
	0.757
	0.154
	0.607
	0.615
	0.738
	0.965
	0.121
	0.534
	0.81
	0.424
	0.862
	0.438
	0.603
	0.0972
	0.0972
	0.806
	0.911
	0.667
	0.351
	0.716
	0.691
	0.402
	0.738
	0.146
	0.0287
	0.896
	0.832
	0.0625
	0.0836
	0.117
	0.0776
	0.804
	0.447
	0.749
	0.749
	0.749
	0.749
	0.749
	0.749
	0.749
	0.749
	0.749
	0.749
	0.749
	0.196
	0.65
	0.0525
	0.506
	0.89
	0.444
	0.225
	0.112
	0.347
	0.881
	0.495
	0.527
	0.674
	0.755
	0.618
	0.188
	0.492
	0.0662
	0.264
	0.522
	0.385
	0.179
	0.0982
	0.405
	0.683
	0.339
	0.539
	0.368
	0.109
	0.691
	0.259
	0.797
	0.8
	0.128
	0.736
	0.386
	0.219
	0.956
	0.773
	0.605
	0.454
	0.48
	0.0745
	0.57
	0.663
	0.552
	0.717
	0.683
	0.0986
	0.539
	0.834
	0.526
	0.0358
	0.758
	0.5
	0.754
	0.0582
	0.99
	0.0958
	0.599
	0.534
	0.146
	0.0439
	0.364
	0.892
	0.188
	0.113
	0.976
	0.723
	0.368
	0.202
	0.0445
	0.846
	0.706
	0.327
	0.462
	0.37
	0.638
	0.645
	0.518
	0.639
	0.395
	0.614
	0.824
	0.266
	0.545
	0.676
	0.145
	0.447
	0.203
	0.991
	0.304
	0.562
	0.0859
	0.614
	0.495
	0.745
	0.559
	0.902
	0.358
	0.613
	0.863
	0.693
	0.416
	0.658
	0.232
	0.234
	0.376
	0.297
	0.679
	0.974
	0.934
	0.355
	0.321
	0.348
	0.294
	0.59
	0.991
	0.368
	0.127
	0.154
	0.649
	0.201
	0.364
	0.948
	0.0535
	0.618
	0.603
	0.621
	0.42
	0.343
	0.191
	0.253
	0.828
	0.776
	0.219
	0.328
	0.881
	0.881
	0.42
	0.16
	0.774
	0.677
	0.58
	0.326
	0.8
	0.877
	0.715
	0.765
	0.896
	0.56
	0.154
	0.341
	0.921
	0.503
	0.97
	0.71
	0.519
	0.718
	0.611
	0.0412
	0.616
	0.389
	0.0568
	0.392
	0.381
	0.617
	0.908
	0.131
	0.443
	0.351
	0.0141
	0.145
	0.752
	0.924
	0.623
	0.586
	0.233
	0.0227
	0.443
	0.357
	0.97
	0.0988
	0.352
	0.111
	0.462
	0.628
	0.729
	0.531
	0.949
	0.724
	0.88
	0.35
	0.566
	0.41
	0.492
	0.342
	0.947
	0.83
	0.584
	0.98
	0.505
	0.294
	0.0514
	0.614
	0.949
	0.671
	0.459
	0.67
	0.765
	0.774
	0.00835
	0.44
	0.468
	0.243
	0.835
	0.684
	0.138
	0.565
	0.75
	0.354
	0.657
	0.593
	0.974
	0.426
	0.967
	0.342
	0.96
	0.122
	0.295
	0.436
	0.661
	0.0668
	0.965
	0.664
	0.804
	0.301
	0.903
	0.514
	0.248
	0.00273
	0.712
	0.305
	0.612
	0.63
	0.057
	0.786
	0.774
	0.908
	0.872
	0.933
	0.834
	0.684
	0.506
	0.715
	0.404
	0.496
	0.485
	0.0826
	0.0776
	0.898
	0.0973
	0.154
	0.867
	0.245
	0.174
	0.573
	0.691
	0.153
	0.876
	0.0671
	0.844
	0.623
	0.365
	0.0179
	0.0758
	0.633
	0.272
	0.593
	0.745
	0.872
	0.158
	0.104
	0.918
	0.524
	0.298
	0.101
	0.0163
	0.798
	0.779
	0.574
	0.593
	0.799
	0.897
	0.597
	0.0995
	0.0588
	0.195
	0.424
	0.406
	0.112
	0.721
	0.61
	0.65
	0.469
	0.0925
	0.663
	0.692
	0.576
	0.159
	0.798
	0.0559
	0.134
	0.0641
	0.0317
	0.52
	0.355
	0.936
	0.98
	0.92
	0.773
	0.9
	0.447
	0.986
	0.604
	0.509
	0.61
	0.3
	0.523
	0.776
	0.881
	0.0461
	0.0371
	0.958
	0.0785
	0.446
	0.533
	0.102
	0.427
	0.027
	0.0778
	0.342
	0.122
	0.641
	0.142
	0.385
	0.0899
	0.849
	0.85
	0.895
	0.867
	0.331
	0.213
	0.0951
	0.0553
	0.645
	0.883
	0.619
	0.0552
	0.277
	0.995
	0.101
	0.575
	0.597
	0.201
	0.767
	0.203
	0.815
	0.794
	0.157
	0.59
	0.603
	0.788
	0.636
	0.0962
	0.53
	0.0169
	0.115
	0.0555
	0.57
	0.744
	0.289
	0.404
	0.652
	0.355
	0.874
	0.458
	0.967
	0.534
	0.539
	0.401
	0.531
	0.742
	0.832
	0.635
	0.16
	0.146
	0.608
	0.0903
	0.969
	0.509
	0.682
	0.121
	0.683
	0.088
	0.848
	0.693
	0.632
	0.532
	0.767
	0.119
	0.804
	0.854
	0.643
	0.43
	0.76
	0.94
	0.942
	0.519
	0.189
	0.772
	0.337
	0.695
	0.574
	0.26
	0.972
	0.537
	0.678
	0.302
	0.37
	0.335
	0.827
	0.847
	0.172
	0.339
	0.565
	0.508
	0.744
	0.0461
	0.917
	0.607
	0.892
	0.756
	0.604
	0.383
	0.857
	0.343
	0.618
	0.578
	0.444
	0.12
	0.059
	0.711
	0.545
	0.861
	0.0169
	0.249
	0.129
	0.548
	0.812
	0.00718
	0.57
	0.0694
	0.166
	0.866
	0.875
	0.777
	0.808
	0.197
	0.0936
	0.578
	0.841
	0.651
	0.618
	0.433
	0.0793
	0.863
	0.871
	0.342
	0.962
	0.884
	0.138
	0.759
	0.861
	0.275
	0.874
	0.572
	0.992
	0.801
	0.0116
	0.0799
	0.669
	0.848
	0.749
	0.211
	0.857
	0.518
	0.762
	0.485
	0.567
	0.961
	0.597
	0.00381
	0.991
	0.621
	0.324
	0.191
	0.58
	0.43
	0.503
	0.963
	0.493
	0.972
	0.937
	0.619
	0.763
	0.799
	0.933
	0.683
	0.167
	0.456
	0.0237
	0.39
	0.989
	0.574
	0.0641
	0.771
	0.479
	0.656
	0.576
	0.841
	0.887
	0.259
	0.259
	0.216
	0.645
	0.961
	0.654
	0.0877
	0.3
	0.0861
	0.906
	0.288
	0.343
	0.58
	0.831
	0.375
	0.637
	0.417
	0.707
	0.443
	0.537
	0.811
	0.583
	0.637
	0.801
	0.205
	0.376
	0.993
	0.169
	0.609
	0.0476
	0.927
	0.5
	0.407
	0.607
	0.891
	0.981
	0.767
	0.289
	0.0958
	0.669
	0.484
	0.522
	0.191
	0.672
	0.314
	0.827
	0.338
	0.309
	0.946
	0.896
	0.262
	0.603
	0.61
	0.0405
	0.577
	0.351
	0.395
	0.706
	0.558
	0.165
	0.793
	0.526
	0.574
	0.0368
	0.642
	0.992
	0.937
	0.474
	0.661
	0.928
	0.979
	0.576
	0.484
	0.845
	0.109
	0.0266
	0.78
	0.332
	0.22
	0.869
	0.326
	0.292
	0.548
	0.845
	0.368
	0.435
	0.407
	0.647
	0.495
	0.0694
	0.151
	0.207
	0.475
	0.392
	0.953
	0.379
	0.0619
	0.133
	0.989
	0.261
	0.142
	0.0567
	0.558
	0.8
	0.254
	0.38
	0.59
	0.301
	0.27
	0.634
	0.218
	0.649
	0.738
	0.929
	0.786
	0.794
	0.895
	0.356
	0.252
	0.594
	0.743
	0.983
	0.613
	0.673
	0.509
	0.87
	0.02
	0.0483
	0.717
	0.843
	0.441
	0.313
	0.308
	0.583
	0.386
	0.00476
	0.221
	0.618
	0.064
	0.54
	0.0236
	0.079
	0.978
	0.32
	0.0367
	0.936
	0.0182
	0.927
	0.082
	0.69
	0.523
	0.596
	0.69
	0.841
	0.608
	0.67
	0.961
	0.343
	0.791
	0.0934
	0.459
	0.466
	0.148
	0.515
	0.986
	0.636
	0.0598
	0.888
	0.593
	0.377
	0.631
	0.534
	0.458
	0.042
	0.958
	0.599
	0.72
	0.096
	0.382
	0.344
	0.508
	0.382
	0.798
	0.519
	0.641
	0.205
	0.737
	0.476
	0.579
	0.267
	0.704
	0.461
	0.364
	0.274
	0.766
	0.712
	0.238
	0.225
	0.602
	0.452
	0.734
	0.39
	0.737
	0.729
	0.502
	0.879
	0.933
	0.196
	0.955
	0.921
	0.215
	0.0833
	0.752
	0.0528
	0.989
	0.791
	0.122
	0.507
	0.381
	0.473
	0.0942
	0.828
	0.51
	0.71
	0.0271
	0.0271
	0.0795
	0.563
	0.173
	0.768
	0.258
	0.0369
	0.544
	0.0335
	0.993
	0.0713
	0.426
	0.588
	0.505
	0.449
	0.966
	0.363
	0.68
	0.252
	0.373
	0.743
	0.603
	0.888
	0.135
	0.397
	0.544
	0.717
	0.258
	0.754
	0.883
	0.0625
	0.631
	0.241
	0.981
	0.902
	0.82
	0.274
	0.95
	0.709
	0.436
	0.591
	0.544
	0.178
	0.814
	0.489
	0.162
	0.0718
	0.317
	0.372
	0.979
	0.498
	0.725
	0.61
	0.528
	0.697
	0.367
	0.5
	0.033
	0.604
	0.281
	0.49
	0.0279
	0.919
	0.517
	0.216
	0.0429
	0.362
	0.0222
	0.828
	0.695
	0.216
	0.157
	0.355
	0.86
	0.867
	0.789
	0.564
	0.764
	0.287
	0.036
	0.464
	0.442
	0.0657
	0.75
	0.842
	0.523
	0.472
	0.443
	0.596
	0.556
	0.331
	0.192
	0.0229
	0.421
	0.641
	0.641
	0.442
	0.978
	0.587
	0.637
	0.188
	0.542
	0.115
	0.554
	0.303
	0.647
	0.269
	0.132
	0.166
	0.98
	0.1
	0.561
	0.674
	0.199
	0.0563
	0.114
	0.119
	0.436
	0.483
	0.708
	0.256
	0.219
	0.657
	0.5
	0.577
	0.0815
	0.0404
	0.725
	0.966
	0.0849
	0.587
	0.0549
	0.97
	0.849
	0.514
	0.415
	0.335
	0.52
	0.609
	0.323
	0.138
	0.887
	0.334
	0.303
	0.262
	0.341
	0.344
	0.976
	0.929
	0.985
	0.893
	0.641
	0.527
	0.483
	0.666
	0.11
	0.298
	0.034
	0.839
	0.0485
	0.391
	0.263
	0.72
	0.355
	0.439
	0.95
	0.433
	0.607
	0.941
	0.333
	0.0321
	0.26
	0.716
	0.634
	0.0658
	0.53
	0.0452
	0.568
	0.108
	0.203
	0.801
	0.73
	0.653
	0.62
	0.263
	0.848
	0.975
	0.268
	0.414
	0.175
	0.283
	0.544
	0.984
	0.838
	0.122
	0.807
	0.263
	0.37
	0.00817
	0.639
	0.752
	0.797
	0.482
	0.324
	0.506
	0.209
	0.435
	0.14
	0.315
	0.316
	0.302
	0.166
	0.277
	0.584
	0.0466
	0.324
	0.049
	0.339
	0.868
	0.462
	0.965
	0.496
	0.659
	0.852
	0.545
	0.957
	0.83
	0.433
	0.884
	0.696
	0.088
	0.862
	0.566
	0.2
	0.722
	0.212
	0.0943
	0.358
	0.464
	0.4
	0.027
	0.351
	0.865
	0.645
	0.835
	0.609
	0.787
	0.503
	0.2
	0.834
	0.619
	0.523
	0.0184
	0.402
	0.685
	0.723
	0.0841
	0.69
	0.42
	0.64
	0.765
	0.777
	0.697
	0.971
	0.38
	0.721
	0.249
	0.735
	0.445
	0.145
	0.189
	0.819
	0.977
	0.898
	0.769
	0.809
	0.534
	0.169
	0.586
	0.366
	0.0246
	0.668
	0.8
	0.651
	0.92
	0.0562
	0.584
	0.361
	0.621
	0.664
	0.287
	0.58
	0.394
	0.174
	0.112
	0.261
	0.458
	0.238
	0.388
	0.601
	0.274
	0.596
	0.398
	0.63
	0.518
	0.808
	0.42
	0.124
	0.789
	0.13
	0.548
	0.431
	0.633
	0.917
	0.016
	0.553
	0.116
	0.0711
	0.843
	0.621
	0.803
	0.323
	0.343
	0.0497
	0.226
	0.478
	0.663
	0.507
	0.207
	0.13
	0.946
	0.836
	0.872
	0.935
	0.735
	0.613
	0.923
	0.403
	0.538
	0.556
	0.765
	0.821
	0.0849
	0.76
	0.288
	0.942
	0.454
	0.118
	0.791
	0.0295
	0.961
	0.99
	0.488
	0.795
	0.4
	0.506
	0.545
	0.711
	0.675
	0.0389
	0.571
	0.0553
	0.689
	0.391
	0.744
	0.202
	0.265
	0.712
	0.526
	0.172
	0.63
	0.693
	0.685
	0.949
	0.548
	0.264
	0.302
	0.633
	0.0566
	0.483
	0.844
	0.397
	0.156
	0.684
	0.4
	0.209
	0.575
	0.252
	0.652
	0.976
	0.565
	0.558
	0.692
	0.632
	0.359
	0.384
	0.424
	0.0956
	0.443
	0.394
	0.96
	0.65
	0.197
	0.137
	0.577
	0.288
	0.413
	0.346
	0.0285
	0.852
	0.0969
	0.681
	0.865
	0.0786
	0.433
	0.584
	0.971
	0.323
	0.797
	0.602
	0.547
	0.635
	0.608
	0.678
	0.864
	0.247
	0.451
	0.331
	0.128
	0.825
	0.606
	0.497
	0.964
	0.422
	0.797
	0.895
	0.989
	0.0347
	0.626
	0.813
	0.527
	0.665
	0.843
	0.604
	0.558
	0.421
	0.136
	0.549
	0.363
	0.268
	0.446
	0.627
	0.302
	0.118
	0.729
	0.65
	0.702
	0.432
	0.921
	0.403
	0.453
	0.631
	0.469
	0.622
	0.674
	0.905
	0.983
	0.0889
	0.362
	0.667
	0.13
	0.334
	0.0105
	0.743
	0.985
	0.94
	0.121
	0.0501
	0.262
	0.816
	0.0693
	0.978
	0.204
	0.122
	0.641
	0.512
	0.565
	0.144
	0.522
	0.337
	0.421
	0.736
	0.732
	0.258
	0.976
	0.375
	0.574
	0.888
	0.682
	0.0119
	0.118
	0.72
	0.102
	0.538
	0.815
	0.0614
	0.218
	0.589
	0.145
	0.969
	0.251
	0.362
	0.867
	0.599
	0.763
	0.137
	0.0763
	0.556
	0.236
	0.0766
	0.0766
	0.0766
	0.0766
	0.0766
	0.0766
	0.0766
	0.0766
	0.0766
	0.0766
	0.231
	0.8
	0.809
	0.921
	0.756
	0.824
	0.982
	0.489
	0.346
	0.606
	0.204
	0.0847
	0.284
	0.115
	0.986
	0.0276
	0.936
	0.538
	0.688
	0.566
	0.549
	0.731
	0.952
	0.0865
	0.804
	0.56
	0.068
	0.212
	0.822
	0.986
	0.367
	0.674
	0.0917
	0.728
	0.679
	0.911
	0.564
	0.744
	0.053
	0.195
	0.738
	0.285
	0.555
	0.93
	0.57
	0.248
	0.818
	0.436
	0.242
	0.226
	0.717
	0.272
	0.559
	0.114
	0.647
	0.488
	0.105
	0.8
	0.837
	0.625
	0.658
	0.194
	0.386
	0.891
	0.694
	0.357
	0.562
	0.716
	0.812
	0.0409
	0.0606
	0.367
	0.641
	0.594
	0.834
[truncated: 41,046 more rows]

## Sheet: Figure 2B
Figure 2B
	Library OFF
	0.123
	0.514
	0.531
	0.177
	0.415
	0.00762
	0.142
	0.253
	0.0162
	0.128
	0.203
	0.134
	0.0478
	0.0255
	0.771
	0.0433
	0.168
	0.259
	0.0697
	0.0102
	0.0287
	0.0479
	0.231
	0.057
	0.0883
	0.665
	0.308
	0.277
	0.0413
	0.842
	0.178
	0.363
	0.573
	0.0248
	0.606
	0.0375
	0.241
	0.137
	0.584
	0.262
	0.869
	0.0522
	0.182
	0.697
	0.127
	0.00968
	0.0734
	0.331
	0.429
	0.00374
	0.212
	0.525
	0.04
	0.0446
	0.00935
	0.18
	0.993
	0.0263
	0.214
	0.199
	0.466
	0.607
	0.0467
	0.00763
	0.0298
	0.0363
	0.232
	0.18
	0.0412
	0.292
	0.173
	0.294
	0.0115
	0.0301
	0.923
	0.0171
	0.139
	0.069
	0.36
	0.137
	0.614
	0.223
	0.345
	0.0608
	0.0558
	0.248
	0.0604
	0.697
	0.0414
	0.0739
	0.278
	0.0616
	0.0448
	0.202
	0.0734
	0.0132
	0.447
	0.0658
	0.118
	0.887
	0.232
	0.0117
	0.107
	0.521
	0.188
	0.227
	0.102
	0.273
	0.0193
	0.287
	0.635
	0.298
	0.0158
	0.713
	0.575
	0.0554
	0.389
	0.169
	0.219
	0.0513
	0.162
	0.247
	0.0188
	0.0114
	0.0345
	0.287
	0.0494
	0.0169
	0.181
	0.0102
	0.0612
	0.131
	0.00428
	0.0283
	0.688
	0.47
	0.0309
	0.00961
	0.542
	0.0587
	0.176
	0.608
	0.0308
	0.0709
	0.242
	0.02
	0.417
	0.374
	0.316
	0.302
	0.474
	0.565
	0.165
	0.023
	0.394
	0.751
	0.0105
	0.327
	0.0385
	0.0445
	0.31
	0.111
	0.0153
	0.192
	0.0205
	0.0374
	0.0918
	0.0052
	0.0302
	0.597
	0.0825
	0.0222
	0.289
	0.193
	0.295
	0.621
	0.0398
	0.448
	0.211
	0.00789
	0.0381
	0.241
	0.0168
	0.294
	0.0548
	0.602
	0.306
	0.3
	0.183
	0.694
	0.0361
	0.465
	0.115
	0.312
	0.635
	0.0415
	0.012
	0.557
	0.00696
	0.305
	0.0956
	0.0607
	0.0267
	0.126
	0.259
	0.206
	0.907
	0.0735
	0.785
	0.17
	0.471
	0.111
	0.281
	0.0846
	0.335
	0.0142
	0.643
	0.359
	0.0447
	0.00185
	0.0812
	0.0819
	0.348
	0.0988
	0.0233
	0.218
	0.986
	0.00893
	0.139
	0.435
	0.134
	0.23
	0.116
	0.0406
	0.407
	0.548
	0.114
	0.385
	0.0159
	0.0177
	0.0538
	0.596
	0.0187
	0.0458
	0.286
	0.378
	0.643
	0.126
	0.0576
	0.626
	0.0195
	0.0553
	0.42
	0.397
	0.165
	0.708
	0.072
	0.234
	0.49
	0.194
	0.264
	0.141
	0.734
	0.241
	0.4
	0.0548
	0.0691
	0.54
	0.00706
	0.644
	0.762
	0.632
	0.0275
	0.0431
	0.369
	0.355
	0.193
	0.804
	0.0139
	0.0337
	0.0517
	0.594
	0.025
	0.372
	0.56
	0.0165
	0.483
	0.0656
	0.0795
	0.122
	0.749
	0.0356
	0.0179
	0.0776
	0.388
	0.0683
	0.184
	0.915
	0.787
	0.108
	0.496
	0.941
	0.1
	0.899
	0.903
	0.628
	0.106
	0.0326
	0.0397
	0.834
	0.0554
	0.132
	0.151
	0.663
	0.0431
	0.0126
	0.0191
	0.383
	0.261
	0.203
	0.0203
	0.204
	0.356
	0.0335
	0.925
	0.0124
	0.0349
	0.458
	0.413
	0.0776
	0.0219
	0.0316
	0.451
	0.789
	0.789
	0.254
	0.0493
	0.038
	0.609
	0.726
	0.0632
	0.135
	0.303
	0.0142
	0.12
	0.0228
	0.228
	0.261
	0.265
	0.151
	0.292
	0.343
	0.0376
	0.175
	0.175
	0.00662
	0.0543
	0.0777
	0.0128
	0.601
	0.0155
	0.513
	0.148
	0.0778
	0.21
	0.232
	0.276
	0.496
	0.347
	0.0502
	0.121
	0.0475
	0.242
	0.0206
	0.35
	0.0496
	0.09
	0.0196
	0.975
	0.0226
	0.034
	0.0596
	0.122
	0.247
	0.675
	0.654
	0.68
	0.0174
	0.691
	0.266
	0.159
	0.265
	0.542
	0.897
	0.188
	0.206
	0.211
	0.314
	0.0975
	0.268
	0.0192
	0.0439
	0.0763
	0.0757
	0.269
	0.301
	0.273
	0.546
	0.122
	0.00883
	0.192
	0.0632
	0.376
	0.103
	0.0215
	0.196
	0.0928
	0.183
	0.265
	0.328
	0.316
	0.457
	0.438
	0.0822
	0.0209
	0.263
	0.567
	0.366
	0.169
	0.444
	0.758
	0.0607
	0.196
	0.449
	0.0782
	0.292
	0.378
	0.589
	0.0314
	0.0312
	0.386
	0.0294
	0.0433
	0.196
	0.0153
	0.114
	0.254
	0.0404
	0.0253
	0.0269
	0.584
	0.149
	0.292
	0.551
	0.305
	0.0414
	0.64
	0.0226
	0.565
	0.283
	0.0607
	0.0105
	0.242
	0.00267
	0.269
	0.233
	0.0413
	0.475
	0.0574
	0.174
	0.353
	0.103
	0.111
	0.204
	0.616
	0.649
	0.00129
	0.278
	0.217
	0.131
	0.456
	0.777
	0.0686
	0.294
	0.159
	0.0176
	0.145
	0.798
	0.00495
	0.212
	0.0137
	0.0435
	0.0131
	0.38
	0.00933
	0.0236
	0.584
	0.283
	0.561
	0.0487
	0.301
	0.235
	0.0602
	0.214
	0.169
	0.559
	0.913
	0.352
	0.318
	0.476
	0.0228
	0.0263
	0.0302
	0.248
	0.0175
	0.0155
	0.14
	0.644
	0.184
	0.0226
	0.216
	0.305
	0.0979
	0.0252
	0.0653
	0.577
	0.459
	0.00519
	0.36
	0.423
	0.0193
	0.497
	0.0109
	0.0743
	0.0286
	0.0883
	0.188
	0.63
	0.676
	0.0176
	0.672
	0.608
	0.0197
	0.464
	0.00116
	0.538
	0.0172
	0.011
	0.00852
	0.196
	0.00568
	0.595
	0.725
	0.345
	0.39
	0.277
	0.0656
	0.425
	0.0822
	0.418
	0.678
	0.26
	0.384
	0.337
	0.492
	0.141
	0.124
	0.0702
	0.335
	0.278
	0.0584
	0.0499
	0.0507
	0.434
	0.607
	0.248
	0.0178
	0.0976
	0.146
	0.28
	0.541
	0.0819
	0.376
	0.488
	0.278
	0.0138
	0.247
	0.592
	0.0632
	0.0303
	0.0178
	0.122
	0.363
	0.285
	0.272
	0.486
	0.00264
	0.225
	0.0667
	0.0899
	0.109
	0.0297
	0.00876
	0.312
	0.367
	0.303
	0.0249
	0.0249
	0.039
	0.475
	0.201
	0.419
	0.332
	0.264
	0.324
	0.166
	0.00844
	0.00441
	0.419
	0.592
	0.00881
	0.098
	0.0533
	0.0142
	0.0809
	0.677
	0.0248
	0.0248
	0.0248
	0.0248
	0.0248
	0.0248
	0.0248
	0.0248
	0.0248
	0.0248
	0.0248
	0.0447
	0.536
	0.0796
	0.118
	0.266
	0.253
	0.161
	0.0595
	0.18
	0.42
	0.886
	0.247
	0.724
	0.0569
	0.00735
	0.017
	0.306
	0.0521
	0.0747
	0.159
	0.536
	0.149
	0.0336
	0.0401
	0.101
	0.42
	0.193
	0.0312
	0.00762
	0.619
	0.112
	0.471
	0.335
	0.00102
	0.435
	0.14
	0.421
	0.518
	0.583
	0.953
	0.233
	0.0123
	0.00102
	0.0101
	0.587
	0.0794
	0.859
	0.105
	0.0193
	0.437
	0.181
	0.152
	0.0782
	0.0581
	0.0223
	0.0502
	0.053
	0.287
	0.00459
	0.317
	0.142
	0.115
	0.109
	0.0249
	0.285
	0.0553
	0.0543
	0.735
	0.159
	0.0616
	0.349
	0.118
	0.634
	0.253
	0.0351
	0.312
	0.16
	0.0738
	0.208
	0.0715
	0.0734
	0.288
	0.00562
	0.116
	0.0561
	0.17
	0.252
	0.0411
	0.216
	0.0015
	0.152
	0.00391
	0.459
	0.0425
	0.0322
	0.207
	0.16
	0.0724
	0.0126
	0.561
	0.144
	0.246
	0.00556
	0.27
	0.459
	0.203
	0.00428
	0.128
	0.048
	0.217
	0.235
	0.64
	0.00711
	0.0282
	0.364
	0.0419
	0.183
	0.227
	0.136
	0.00213
	0.0405
	0.279
	0.0167
	0.127
	0.304
	0.0285
	0.0239
	0.0223
	0.261
	0.345
	0.0174
	0.0908
	0.321
	0.554
	0.125
	0.254
	0.074
	0.314
	0.314
	0.0971
	0.241
	0.112
	0.173
	0.173
	0.26
	0.144
	0.456
	0.528
	0.151
	0.222
	0.316
	0.00899
	0.0904
	0.503
	0.034
	0.496
	0.518
	0.0583
	0.269
	0.18
	0.0423
	0.284
	0.322
	0.00123
	0.382
	0.112
	0.277
	0.828
	0.0155
	0.0837
	0.46
	0.00472
	0.0431
	0.376
	0.21
	0.2
	0.0131
	0.0617
	0.018
	0.826
	0.347
	0.352
	0.172
	0.202
	0.0372
	0.0123
	0.268
	0.14
	0.486
	0.675
	0.309
	0.367
	0.093
	0.307
	0.517
	0.287
	0.0838
	0.544
	0.514
	0.0409
	0.558
	0.207
	0.854
	0.192
	0.168
	0.567
	0.237
	0.07
	0.169
	0.319
	0.129
	0.00786
	0.0137
	0.0438
	0.0574
	0.408
	0.0472
	0.0179
	0.227
	0.889
	0.0367
	0.318
	0.0874
	0.239
	0.368
	0.248
	0.0649
	0.267
	0.0213
	0.07
	0.418
	0.197
	0.142
	0.585
	0.423
	0.619
	0.082
	0.259
	0.0693
	0.227
	0.0282
	0.21
	0.026
	0.15
	0.286
	0.0195
	0.2
	0.262
	0.395
	0.623
	0.29
	0.274
	0.291
	0.0455
	0.303
	0.0424
	0.0532
	0.343
	0.0437
	0.0148
	0.667
	0.0763
	0.0812
	0.717
	0.158
	0.0654
	0.00224
	0.365
	0.203
	0.0645
	0.0855
	0.977
	0.189
	0.0525
	0.0333
	0.0803
	0.171
	0.0832
	0.572
	0.216
	0.825
	0.338
	0.0314
	0.0582
	0.165
	0.0119
	0.197
	0.0294
	0.0884
	0.408
	0.783
	0.0321
	0.61
	0.682
	0.0856
	0.028
	0.0457
	0.14
	0.178
	0.241
	0.136
	0.341
	0.19
	0.235
	0.0292
	0.0661
	0.0718
	0.228
	0.276
	0.00356
	0.581
	0.00928
	0.00421
	0.0738
	0.00792
	0.476
	0.0814
	0.0449
	0.286
	0.107
	0.342
	0.0763
	0.121
	0.584
	0.31
	0.0651
	0.198
	0.0191
	0.207
	0.544
	0.247
	0.127
	0.028
	0.398
	0.0206
	0.166
	0.139
	0.167
	0.268
	0.176
	0.032
	0.061
	0.00286
	0.154
	0.0383
	0.1
	0.0065
	0.0955
	0.25
	0.347
	0.202
	0.211
	0.00073
	0.0413
	0.00312
	0.0125
	0.179
	0.268
	0.0974
	0.386
	0.643
	0.0105
	0.205
	0.0258
	0.0456
	0.0822
	0.105
	0.739
	0.267
	0.277
	0.134
	0.612
	0.541
	0.53
	0.0552
	0.206
	0.0184
	0.285
	0.0177
	0.361
	0.256
	0.0961
	0.332
	0.657
	0.0858
	0.817
	0.0157
	0.214
	0.331
	0.00538
	0.294
	0.117
	0.598
	0.399
	0.406
	0.27
	0.0423
	0.359
	0.188
	0.185
	0.196
	0.253
	0.0067
	0.25
	0.179
	0.615
	0.302
	0.233
	0.5
	0.404
	0.0762
	0.468
	0.921
	0.543
	0.236
	0.0406
	0.537
	0.591
	0.064
	0.00325
	0.279
	0.0435
	0.0597
	0.145
	0.0618
	0.605
	0.146
	0.163
	0.017
	0.228
	0.0996
	0.101
	0.0477
	0.00862
	0.37
	0.037
	0.143
	0.261
	0.136
	0.901
	0.00428
	0.419
	0.278
	0.0223
	0.342
	0.347
	0.582
	0.354
	0.00126
	0.0522
	0.0871
	0.0228
	0.387
	0.0257
	0.269
	0.0304
	0.322
	0.014
	0.307
	0.502
	0.0632
	0.289
	0.0136
	0.0733
	0.349
	0.302
	0.138
	0.455
	0.235
	0.18
	0.455
	0.0492
	0.0462
	0.106
	0.213
	0.042
	0.399
	0.181
	0.149
	0.203
	0.407
	0.137
	0.359
	0.638
	0.311
	0.0235
	0.177
	0.138
	0.415
	0.981
	0.168
	0.185
	0.357
	0.491
	0.246
	0.137
	0.13
	0.413
	0.0407
	0.192
	0.0255
	0.483
	0.0868
	0.562
	0.104
	0.0067
	0.0485
	0.171
	0.00866
	0.0832
	0.22
	0.193
	0.172
	0.313
	0.221
	0.227
	0.782
	0.31
	0.112
	0.0185
	0.115
	0.0274
	0.0286
	0.285
	0.14
	0.00575
	0.279
	0.142
	0.053
	0.641
	0.423
	0.364
	0.308
	0.308
	0.0466
	0.271
	0.196
	0.312
	0.0145
	0.0185
	0.0719
	0.722
	0.0331
	0.158
	0.199
	0.608
	0.0496
	0.616
	0.0113
	0.6
	0.45
	0.248
	0.573
	0.0286
	0.191
	0.431
	0.192
	0.188
	0.164
	0.0213
	0.144
	0.00109
	0.469
	0.319
	0.156
	0.131
	0.241
	0.4
	0.366
	0.131
	0.0787
	0.287
	0.0378
	0.54
	0.0133
	0.0509
	0.0379
	0.378
	0.0078
	0.457
	0.134
	0.234
	0.0335
	0.294
	0.114
	0.0625
	0.0799
	0.681
	0.0158
	0.591
	0.823
	0.034
	0.647
	0.108
	0.111
	0.00436
	0.11
	0.356
	0.576
	0.217
	0.0913
	0.0751
	0.252
	0.33
	0.045
	0.281
	0.00646
	0.0423
	0.514
	0.133
	0.362
	0.606
	0.102
	0.0712
	0.0857
	0.107
	0.0814
	0.0848
	0.0234
	0.0347
	0.0122
	0.04
	0.04
	0.228
	0.233
	0.634
	0.368
	0.0468
	0.00552
	0.00899
	0.388
	0.0216
	0.00774
	0.000657
	0.155
	0.979
	0.0161
	0.0206
	0.278
	0.122
	0.166
	0.444
	0.101
	0.19
	0.131
	0.527
	0.101
	0.494
	0.338
	0.577
	0.138
	0.0824
	0.242
	0.134
	0.111
	0.749
	0.0828
	0.126
	0.0632
	0.0268
	0.0924
	0.203
	0.756
	0.102
	0.0145
	0.134
	0.0605
	0.0199
	0.0263
	0.297
	0.0645
	0.338
	0.034
	0.11
	0.643
	0.0306
	0.00889
	0.392
	0.131
	0.0366
	0.0183
	0.181
	0.779
	0.258
	0.444
	0.263
	0.134
	0.104
	0.364
	0.0492
	0.00289
	0.0173
	0.2
	0.247
	0.101
	0.696
	0.509
	0.23
	0.0571
	0.0391
	0.555
	0.335
	0.573
	0.131
	0.358
	0.00381
	0.182
	0.414
	0.639
	0.218
	0.148
	0.143
	0.118
	0.53
	0.037
	0.192
	0.264
	0.0591
	0.151
	0.11
	0.506
	0.143
	0.355
	0.0883
	0.288
	0.135
	0.648
	0.435
	0.189
	0.00688
	0.871
	0.163
	0.259
	0.474
	0.918
	0.253
	0.0104
	0.0671
	0.355
	0.647
	0.492
	0.255
	0.0541
	0.0264
	0.31
	0.188
	0.762
	0.273
	0.0294
	0.126
	0.0333
	0.0504
	0.0452
	0.111
	0.211
	0.734
	0.186
	0.186
	0.0158
	0.544
	0.199
	0.39
	0.276
	0.0842
	0.0255
	0.0762
	0.346
	0.279
	0.57
	0.0112
	0.0802
	0.338
	0.215
	0.603
	0.233
	0.0253
	0.513
	0.215
	0.378
	0.733
	0.0729
	0.0712
	0.124
	0.319
	0.472
	0.271
	0.392
	0.0771
	0.286
	0.0361
	0.318
	0.72
	0.349
	0.0254
	0.928
	0.303
	0.0971
	0.285
	0.22
	0.353
	0.247
	0.413
	0.129
	0.0188
	0.0171
	0.231
	0.683
	0.341
	0.288
	0.0443
	0.0153
	0.195
	0.0159
	0.235
	0.00349
	0.446
	0.0167
	0.101
	0.0148
	0.0587
	0.277
	0.0851
	0.0091
	0.213
	0.0148
	0.0478
	0.134
	0.0833
	0.026
	0.195
	0.154
	0.388
	0.358
	0.394
	0.269
	0.468
	0.00367
	0.199
	0.312
	0.0284
	0.305
	0.677
	0.559
	0.393
	0.153
	0.0631
	0.209
	0.0798
	0.0229
	0.0026
	0.161
	0.702
	0.702
	0.207
	0.617
	0.52
	0.668
	0.0194
	0.0309
	0.00446
	0.199
	0.14
	0.223
	0.0632
	0.045
	0.134
	0.0576
	0.0073
	0.256
	0.663
	0.0738
	0.0257
	0.00744
	0.021
	0.335
	0.35
	0.168
	0.0626
	0.00367
	0.103
	0.265
	0.278
	0.00343
	0.00641
	0.0196
	0.467
	0.0428
	0.0489
	0.0337
	0.961
	0.585
	0.581
	0.0931
	0.011
	0.55
	0.688
	0.444
	0.0943
	0.836
	0.151
	0.0541
	0.0562
	0.104
	0.0294
	0.265
	0.976
	0.335
	0.312
	0.44
	0.00221
	0.313
	0.0239
	0.0132
	0.019
	0.0101
	0.136
	0.00617
	0.566
	0.536
	0.352
	0.107
	0.177
	0.821
	0.00207
	0.0893
	0.385
	0.033
	0.065
	0.703
	0.13
	0.552
	0.0305
	0.0517
	0.0052
	0.0444
	0.133
	0.0217
	0.154
	0.489
	0.462
	0.242
	0.164
	0.593
	0.58
	0.2
	0.298
	0.103
	0.244
	0.915
	0.403
	0.309
	0.013
	0.278
	0.115
	0.628
	0.0574
	0.315
	0.647
	0.0407
	0.0314
	0.056
	0.175
	0.078
	0.348
	0.0282
	0.256
	0.383
	0.0149
	0.0956
	0.198
	0.0759
	0.247
	0.249
	0.0153
	0.0797
	0.083
	0.219
	0.364
	0.0757
	0.805
	0.209
	0.164
	0.236
	0.595
	0.391
	0.961
	0.257
	0.223
	0.62
	0.142
	0.128
	0.147
	0.0483
	0.0747
	0.0309
	0.0131
	0.278
	0.0644
	0.0964
	0.607
	0.245
	0.552
	0.521
	0.0234
	0.203
	0.0384
	0.338
	0.0869
	0.464
	0.0398
	0.216
	0.63
	0.623
	0.0241
	0.177
	0.0856
	0.0246
	0.0498
	0.0437
	0.375
	0.00931
	0.0121
	0.205
	0.251
	0.393
	0.0616
	0.121
	0.00271
	0.149
	0.279
	0.934
	0.354
	0.624
	0.0325
	0.395
	0.00919
	0.0937
	0.0268
	0.276
	0.306
	0.055
	0.112
	0.0139
	0.5
	0.1
	0.193
	0.581
	0.00359
	0.0069
	0.363
	0.0133
	0.0188
	0.0701
	0.136
	0.0181
	0.367
	0.365
	0.0205
	0.544
	0.453
	0.0848
	0.358
	0.157
	0.0576
	0.0401
	0.565
	0.0497
	0.0525
	0.154
	0.185
	0.844
	0.0335
	0.0682
	0.0481
	0.247
	0.26
	0.0373
	0.169
	0.0024
	0.045
	0.0146
	0.228
	0.17
	0.938
	0.503
	0.201
	0.0011
	0.274
	0.104
	0.249
	0.676
	0.0575
	0.0906
	0.0696
	0.604
	0.0299
	0.138
	0.0666
	0.593
	0.00538
	0.385
	0.176
	0.63
	0.19
	0.0638
	0.618
	0.175
	0.464
	0.265
	0.624
	0.659
	0.0123
	0.0391
	0.1
	0.306
	0.154
	0.00255
	0.344
	0.181
	0.306
	0.0754
	0.454
	0.0127
	0.122
	0.515
	0.408
	0.226
	0.574
	0.13
	0.17
	0.0681
	0.161
	0.0532
	0.0124
	0.0507
	0.00984
	0.411
	0.778
	0.0327
	0.000953
	0.28
	0.108
	0.0196
	0.319
	0.00734
	0.283
	0.57
	0.0524
	0.228
	0.0525
	0.0803
	0.0243
	0.343
	0.254
	0.0137
	0.0801
	0.00781
	0.381
	0.743
	0.0253
	0.0498
	0.2
	0.106
	0.00637
	0.0188
	0.00212
	0.285
	0.0162
	0.0569
	0.152
	0.00626
	0.983
	0.291
	0.764
	0.0211
	0.551
	0.075
	0.35
	0.348
	0.409
	0.178
	0.0668
	0.24
	0.339
	0.0991
	0.126
	0.148
	0.651
	0.115
	0.275
	0.217
	0.149
	0.306
	0.411
	0.0108
	0.213
	0.637
	0.247
	0.16
	0.251
	0.229
	0.294
	0.337
	0.022
	0.554
	0.012
	0.125
	0.35
	0.158
	0.0463
	0.013
	0.232
	0.023
	0.0655
	0.111
	0.611
	0.188
	0.0914
	0.0975
	0.423
	0.43
	0.0453
	0.326
	0.185
	0.00525
	0.25
	0.0616
	0.0197
	0.125
	0.146
	0.322
	0.566
	0.504
	0.0125
	0.00707
	0.246
	0.651
	0.0112
	0.579
	0.0131
	0.0182
	0.0512
	0.211
	0.398
	0.669
	0.302
	0.0088
	0.0552
	0.0557
	0.622
	0.0687
	0.192
	0.574
	0.699
	0.408
	0.601
	0.0215
	0.0584
	0.426
	0.25
	0.298
	0.166
	0.031
	0.0911
	0.274
	0.0565
	0.335
	0.006
	0.199
	0.0489
	0.377
	0.323
	0.124
	0.292
	0.262
	0.0282
	0.016
	0.016
	0.016
	0.016
	0.016
	0.016
	0.016
	0.016
	0.016
	0.016
	0.279
	0.0834
	0.132
	0.219
	0.449
	0.205
	0.63
	0.729
	0.0753
	0.222
	0.0134
	0.0256
	0.0136
	0.273
	0.326
	0.0136
	0.49
	0.22
	0.193
	0.586
	0.138
	0.0165
	0.198
	0.151
	0.211
	0.12
	0.0165
	0.257
	0.547
	0.514
	0.0385
	0.301
	0.0214
	0.162
	0.318
	0.424
	0.37
	0.623
	0.0591
	0.00758
	0.244
	0.0533
	0.748
	0.291
	0.0336
	0.0505
	0.328
	0.473
	0.0835
	0.000864
	0.877
	0.00477
	0.0807
	0.0302
	0.493
	0.0669
	0.0287
	0.474
	0.629
	0.0249
	0.122
	0.0242
	0.00106
	0.0823
	0.662
	0.0438
	0.0279
	0.1
	0.312
	0.0211
	0.0822
	0.164
	0.201
	0.708
	0.187
[truncated: 41,046 more rows]

## Sheet: Figure 2C
Figure 2C
	Library ON/OFF
	-0.0426
	0.42
	0.0719
	0.204
	-0.089
	0.198
	0.235
	0.134
	0.0304
	0.373
	0.377
	0.342
	0.062
	0.161
	0.127
	0.668
	0.12
	-0.026
	0.779
	0.649
	0.0647
	0.0415
	0.574
	0.0431
	0.258
	0.237
	0.298
	0.366
	0.0718
	-0.336
	0.381
	0.548
	0.115
	0.0455
	0.367
	0.58
	0.103
	0.847
	0.149
	0.0247
	-0.238
	0.525
	0.339
	-0.132
	0.544
	0.0957
	0.351
	0.434
	0.447
	0.172
	0.694
	0.0774
	-0.0138
	-0.0264
	0.213
	0.2
	-0.154
	0.0325
	0.448
	0.26
	0.216
	0.381
	0.118
	0.0524
	0.0651
	-0.0108
	0.179
	0.299
	0.602
	0.599
	0.442
	0.6
	0.097
	0.0267
	-0.191
	0.359
	0.535
	0.315
	0.575
	0.757
	0.249
	0.279
	0.537
	0.439
	0.482
	0.503
	0.219
	0.231
	0.0874
	0.0435
	0.484
	0.36
	0.0786
	0.457
	0.0769
	0.236
	-0.116
	0.728
	-0.0777
	0.00141
	0.643
	0.0403
	0.487
	-0.411
	0.421
	0.0657
	0.259
	0.552
	0.0857
	0.62
	0.0989
	0.053
	0.654
	-0.0755
	0.211
	0.278
	0.396
	-0.0823
	0.722
	0.668
	0.477
	0.413
	0.0137
	0.354
	0.0833
	0.477
	0.606
	0.582
	0.157
	0.209
	0.413
	0.106
	0.383
	0.206
	-0.0346
	0.388
	0.0288
	0.019
	-0.179
	0.357
	0.188
	0.0941
	-0.00411
	0.0101
	0.378
	0.059
	0.543
	0.165
	0.65
	-0.108
	-0.0589
	0.0961
	0.646
	0.0482
	0.509
	-0.375
	0.126
	0.244
	-0.00852
	0.181
	0.0205
	0.472
	0.357
	0.489
	0.0577
	0.0562
	0.114
	0.117
	0.437
	0.228
	0.853
	0.16
	0.298
	0.308
	0.0862
	0.184
	0.336
	0.111
	0.144
	0.0336
	-0.015
	0.311
	0.527
	0.6
	0.0291
	-0.0992
	0.658
	0.233
	0.219
	-0.172
	0.0232
	0.506
	0.226
	0.511
	0.281
	0.0554
	0.0344
	0.417
	0.348
	0.294
	0.248
	0.207
	0.212
	0.508
	0.306
	0.263
	0.0709
	0.515
	0.0992
	0.397
	0.235
	0.561
	0.641
	-0.0107
	0.158
	0.0688
	0.257
	0.307
	0.00731
	0.101
	0.533
	0.867
	-0.132
	0.422
	0.678
	0.332
	-0.332
	0.684
	0.466
	-0.113
	-0.0681
	0.751
	0.29
	0.108
	0.415
	0.229
	0.483
	0.0526
	0.00915
	0.218
	0.491
	-0.0183
	0.107
	0.547
	0.618
	0.405
	0.301
	0.732
	0.105
	0.1
	0.0848
	0.055
	0.181
	0.314
	0.332
	0.241
	0.322
	0.311
	-0.0548
	0.335
	0.705
	0.157
	0.0597
	0.393
	0.202
	0.33
	0.459
	0.145
	0.0783
	-0.334
	0.195
	0.193
	0.554
	0.576
	0.265
	0.623
	-0.152
	0.0276
	0.322
	0.547
	0.574
	0.0726
	0.0879
	0.0756
	0.406
	0.374
	-0.257
	0.0448
	0.073
	0.331
	0.189
	0.459
	0.0616
	0.262
	0.307
	0.395
	0.376
	-0.162
	-0.135
	0.358
	0.478
	-0.0212
	0.868
	-0.289
	-0.0258
	0.246
	-0.00797
	0.0631
	0.756
	-0.301
	0.0172
	0.178
	0.73
	0.306
	0.303
	0.0175
	0.319
	0.321
	0.609
	0.0849
	0.689
	-0.116
	0.283
	0.0536
	-0.148
	0.0442
	0.356
	0.349
	0.0114
	0.278
	0.171
	0.105
	0.235
	-0.0332
	-0.0332
	0.264
	0.435
	0.503
	0.0211
	0.112
	0.294
	0.463
	0.178
	0.0849
	0.49
	0.323
	0.755
	0.0651
	0.213
	0.401
	0.205
	0.54
	0.315
	0.204
	0.204
	0.144
	0.218
	0.341
	0.0647
	0.038
	0.000354
	0.163
	0.221
	0.246
	0.135
	0.425
	-0.0492
	0.453
	0.113
	0.431
	-0.0119
	0.142
	0.601
	0.336
	0.518
	0.0489
	0.742
	0.339
	-0.00408
	-0.00848
	0.0775
	0.577
	0.0554
	-0.183
	-0.375
	-0.238
	-0.021
	0.641
	0.123
	0.433
	0.386
	0.601
	0.213
	0.0964
	0.529
	0.429
	0.147
	0.199
	0.13
	0.715
	0.605
	0.545
	0.231
	0.233
	0.558
	0.309
	0.671
	0.337
	-0.0969
	0.312
	0.387
	0.579
	0.425
	0.8
	0.596
	0.187
	0.547
	0.711
	0.213
	0.211
	0.558
	-0.362
	0.131
	0.134
	0.336
	0.264
	0.263
	0.249
	0.391
	0.338
	-0.0449
	0.513
	0.397
	0.342
	0.476
	0.0397
	-0.071
	0.259
	0.371
	0.0337
	-0.0832
	0.257
	0.306
	0.694
	0.0633
	0.0531
	0.726
	0.421
	0.492
	0.0411
	0.344
	-0.0527
	0.263
	-0.191
	0.629
	0.363
	0.207
	0.223
	-0.0387
	-0.0591
	0.41
	0.134
	-0.0645
	0.0369
	0.416
	0.328
	0.71
	0.0889
	0.425
	0.758
	-0.221
	0.402
	0.805
	0.0892
	0.0307
	0.115
	0.128
	0.118
	0.279
	0.241
	0.152
	-0.125
	0.558
	0.085
	-0.0444
	0.575
	0.269
	-0.201
	0.331
	0.402
	0.603
	0.889
	0.247
	0.267
	0.0514
	0.0223
	0.303
	0.65
	0.165
	0.778
	0.307
	0.41
	0.699
	0.608
	-0.122
	-0.109
	0.00117
	-0.000439
	0.656
	0.101
	0.335
	0.00857
	0.433
	0.696
	0.0183
	0.171
	0.229
	0.288
	0.238
	0.239
	0.331
	0.0547
	0.411
	0.82
	0.923
	0.128
	0.532
	0.165
	-0.199
	0.45
	0.492
	0.42
	0.214
	0.173
	0.372
	0.24
	0.433
	0.0786
	0.0129
	0.127
	0.0907
	-0.00248
	0.278
	0.355
	0.253
	-0.14
	0.493
	0.211
	0.00676
	0.337
	0.182
	0.045
	0.269
	0.0947
	0.318
	0.505
	-0.000165
	0.23
	-0.0488
	0.122
	0.216
	0.688
	0.54
	0.133
	0.37
	0.468
	0.393
	0.785
	-0.0165
	0.699
	0.453
	0.0599
	0.0875
	0.279
	0.353
	0.458
	0.659
	0.493
	0.687
	0.535
	0.224
	0.221
	0.436
	0.126
	0.48
	0.454
	0.415
	-0.443
	0.916
	-0.00659
	0.0447
	0.474
	0.25
	0.472
	-0.118
	0.121
	0.612
	0.513
	0.898
	0.0306
	0.426
	0.781
	0.415
	0.55
	0.071
	0.301
	0.0723
	0.0723
	0.767
	0.436
	0.466
	-0.0678
	0.384
	0.427
	0.0782
	0.573
	0.138
	0.0243
	0.477
	0.24
	0.0537
	-0.0144
	0.0633
	0.0634
	0.723
	-0.23
	0.724
	0.724
	0.724
	0.724
	0.724
	0.724
	0.724
	0.724
	0.724
	0.724
	0.724
	0.151
	0.114
	-0.027
	0.388
	0.624
	0.191
	0.0646
	0.0529
	0.167
	0.461
	-0.391
	0.28
	-0.0491
	0.698
	0.611
	0.171
	0.186
	0.0141
	0.189
	0.363
	-0.151
	0.03
	0.0645
	0.365
	0.582
	-0.0809
	0.345
	0.337
	0.102
	0.072
	0.147
	0.326
	0.465
	0.127
	0.301
	0.247
	-0.202
	0.438
	0.19
	-0.348
	0.221
	0.468
	0.0735
	0.56
	0.0751
	0.472
	-0.142
	0.578
	0.0794
	0.103
	0.653
	0.374
	-0.0424
	0.7
	0.477
	0.703
	0.00519
	0.704
	0.0912
	0.283
	0.393
	0.0307
	-0.0656
	0.339
	0.607
	0.132
	0.0588
	0.241
	0.565
	0.306
	-0.148
	-0.0737
	0.212
	0.452
	0.292
	0.15
	0.21
	0.564
	0.436
	0.446
	0.566
	0.107
	0.608
	0.708
	0.21
	0.375
	0.425
	0.104
	0.231
	0.201
	0.839
	0.3
	0.103
	0.0433
	0.582
	0.288
	0.586
	0.486
	0.889
	-0.204
	0.468
	0.618
	0.687
	0.146
	0.199
	0.029
	0.23
	0.248
	0.249
	0.462
	0.739
	0.294
	0.348
	0.293
	-0.0159
	0.252
	0.408
	0.765
	0.232
	0.125
	0.113
	0.369
	0.184
	0.237
	0.644
	0.025
	0.594
	0.581
	0.359
	0.075
	0.326
	0.1
	-0.067
	0.274
	0.65
	-0.0342
	0.254
	0.567
	0.567
	0.323
	-0.0807
	0.662
	0.504
	0.408
	0.066
	0.656
	0.421
	0.188
	0.614
	0.674
	0.245
	0.145
	0.251
	0.418
	0.469
	0.474
	0.192
	0.461
	0.45
	0.432
	-0.00108
	0.333
	0.0676
	0.0555
	0.00997
	0.269
	0.34
	0.0808
	0.116
	0.36
	-0.11
	0.00934
	0.102
	0.376
	0.713
	0.423
	0.573
	0.171
	0.00467
	-0.383
	0.0108
	0.619
	-0.0737
	0.15
	0.0742
	0.45
	0.36
	0.589
	0.045
	0.273
	0.415
	0.513
	0.257
	0.259
	-0.107
	0.206
	0.258
	0.403
	0.317
	0.543
	0.422
	0.298
	-0.56
	-0.141
	0.446
	0.382
	0.433
	0.389
	0.501
	0.445
	0.644
	0.000486
	0.427
	0.424
	0.186
	0.427
	0.637
	0.12
	0.339
	-0.14
	0.317
	0.339
	0.505
	0.735
	0.0586
	0.719
	0.277
	0.693
	0.1
	0.225
	0.0184
	0.464
	-0.0751
	0.38
	0.241
	0.185
	0.219
	0.644
	0.445
	0.0215
	-0.0255
	0.502
	0.279
	0.462
	0.344
	0.0375
	0.586
	0.511
	0.513
	0.249
	0.643
	0.561
	0.393
	0.461
	0.411
	0.361
	0.443
	0.142
	0.0389
	0.0628
	0.231
	0.0211
	0.0726
	0.149
	0.0867
	0.109
	0.571
	0.326
	-0.0493
	0.812
	-0.0184
	-0.133
	0.434
	0.313
	-0.0155
	-0.00452
	0.461
	0.188
	0.0213
	0.529
	0.047
	-0.18
	0.0722
	0.86
	0.36
	0.286
	-0.0967
	-0.0132
	0.709
	0.37
	-0.209
	0.561
	0.189
	0.214
	0.512
	0.0715
	0.0132
	0.0548
	0.246
	0.165
	-0.0238
	0.38
	0.421
	0.415
	0.44
	0.0264
	0.591
	0.464
	0.3
	0.156
	0.217
	0.0466
	0.13
	-0.00964
	0.0238
	0.0443
	0.274
	0.891
	0.695
	0.812
	0.431
	0.824
	0.326
	0.402
	0.294
	0.444
	0.413
	0.281
	0.316
	0.231
	0.634
	-0.0813
	0.00914
	0.56
	0.0579
	0.28
	0.394
	-0.0652
	0.159
	-0.149
	0.0459
	0.281
	0.119
	0.486
	0.104
	0.284
	0.0834
	0.754
	0.6
	0.547
	0.665
	0.121
	0.212
	0.0538
	0.0521
	0.633
	0.704
	0.351
	-0.0423
	-0.109
	0.352
	0.0905
	0.371
	0.571
	0.156
	0.685
	0.0973
	0.0755
	0.527
	-0.12
	0.456
	-0.00914
	0.247
	0.106
	0.041
	0.324
	-0.00154
	-0.169
	0.0378
	0.209
	0.488
	0.193
	0.0724
	-0.00483
	0.269
	0.0575
	0.442
	0.752
	0.203
	0.534
	0.107
	0.413
	0.145
	0.433
	0.23
	-0.111
	0.104
	0.25
	-0.0981
	0.784
	0.314
	0.429
	0.114
	0.432
	-0.0908
	0.233
	0.392
	0.399
	0.0324
	0.363
	0.0429
	0.336
	-0.0665
	0.0999
	0.194
	0.719
	0.404
	0.35
	0.455
	0.186
	0.493
	0.294
	0.635
	0.429
	0.198
	0.367
	0.391
	0.515
	0.285
	0.142
	0.235
	0.726
	0.799
	0.164
	-0.0305
	0.528
	0.365
	0.482
	-0.0897
	0.016
	0.602
	0.474
	0.478
	0.581
	0.0412
	0.51
	-0.239
	0.265
	0.576
	0.392
	0.0329
	0.0361
	0.324
	0.519
	0.592
	-0.0135
	-0.073
	0.115
	0.241
	0.31
	-0.056
	0.282
	0.0558
	0.0929
	0.516
	0.573
	0.639
	0.353
	-0.0383
	-0.0861
	0.122
	0.792
	0.605
	0.512
	0.221
	0.0373
	0.465
	0.69
	0.193
	0.759
	0.477
	0.00161
	0.4
	0.223
	-0.0358
	0.851
	0.395
	0.855
	0.386
	-0.969
	-0.088
	0.484
	0.492
	0.258
	-0.0358
	0.72
	0.388
	0.349
	0.444
	0.376
	0.935
	0.114
	-0.083
	0.429
	0.517
	0.318
	0.143
	0.409
	0.421
	0.419
	0.743
	0.3
	0.801
	0.624
	0.398
	0.536
	0.0164
	0.623
	0.571
	0.148
	0.341
	-0.00368
	0.362
	0.704
	0.434
	0.0584
	0.492
	0.337
	0.603
	-0.0651
	0.418
	0.522
	-0.0484
	-0.0484
	0.17
	0.375
	0.765
	0.342
	0.0732
	0.282
	0.0143
	0.183
	0.255
	0.185
	0.381
	0.222
	0.326
	0.0208
	0.406
	0.107
	-0.00673
	0.289
	0.237
	0.554
	0.446
	0.369
	0.0129
	0.187
	0.829
	0.148
	0.465
	0.0465
	0.458
	0.181
	0.251
	0.475
	0.65
	0.581
	0.401
	0.157
	0.0171
	0.382
	0.446
	-0.0173
	0.177
	0.622
	0.276
	0.449
	0.33
	-0.148
	0.811
	0.662
	0.229
	0.309
	0.496
	-0.022
	0.497
	-0.33
	0.38
	0.115
	-0.265
	0.131
	0.146
	0.417
	0.464
	0.0324
	0.532
	0.636
	0.361
	0.256
	0.569
	0.852
	0.726
	0.246
	0.439
	0.564
	0.103
	-0.0157
	0.266
	0.199
	-0.142
	0.263
	0.225
	0.221
	0.463
	0.739
	0.287
	0.35
	0.384
	0.612
	0.483
	0.0294
	0.111
	-0.0209
	0.241
	-0.243
	0.585
	0.332
	0.0564
	0.124
	0.601
	0.239
	0.134
	0.056
	0.403
	-0.179
	0.238
	0.359
	0.312
	0.179
	0.104
	0.19
	0.118
	0.458
	0.608
	0.402
	0.685
	0.3
	0.557
	-0.221
	0.115
	0.512
	0.501
	0.849
	0.502
	-0.0759
	0.427
	0.744
	-0.0432
	0.0215
	0.625
	0.639
	-0.314
	0.211
	0.294
	0.449
	0.325
	-0.0151
	0.195
	0.321
	-0.000444
	0.202
	-0.0103
	-0.0315
	0.334
	0.289
	0.0278
	0.544
	-0.113
	0.89
	0.0637
	0.509
	-0.256
	0.338
	0.246
	0.578
	0.475
	0.566
	0.596
	0.294
	0.788
	0.0761
	0.26
	0.22
	0.0466
	-0.182
	0.477
	0.406
	0.00263
	0.849
	0.038
	0.0428
	0.0578
	0.403
	0.101
	0.0382
	0.776
	0.185
	0.0813
	-0.122
	0.233
	0.201
	0.389
	-0.147
	0.761
	0.327
	0.377
	0.146
	0.586
	0.365
	0.0733
	0.124
	0.349
	0.373
	0.0756
	0.139
	0.118
	0.277
	0.0495
	0.218
	-0.269
	0.289
	0.474
	-0.0834
	-0.182
	0.476
	0.492
	0.812
	0.577
	-0.451
	0.463
	0.666
	0.16
	0.0568
	0.442
	-0.135
	0.227
	0.518
	0.0927
	0.381
	0.348
	0.422
	0.049
	0.717
	0.3
	-0.0241
	-0.159
	-0.159
	0.0637
	0.0186
	-0.0264
	0.379
	-0.0181
	-0.0472
	0.518
	-0.0427
	0.647
	-0.208
	-0.144
	0.577
	0.425
	0.112
	0.751
	-0.24
	0.446
	0.226
	-0.14
	0.528
	0.225
	0.155
	0.0618
	0.326
	0.42
	0.397
	-0.214
	0.483
	0.491
	-0.0146
	0.346
	0.205
	0.663
	0.182
	0.471
	0.249
	0.0221
	0.406
	0.339
	0.306
	0.324
	-0.175
	0.567
	0.0767
	0.033
	0.053
	0.3
	0.141
	0.297
	0.157
	0.437
	0.566
	0.513
	0.502
	0.351
	0.265
	0.0296
	0.158
	0.265
	0.389
	0.0131
	0.861
	0.241
	0.131
	0.0338
	0.149
	0.0074
	0.78
	0.561
	0.133
	0.131
	0.161
	0.706
	0.478
	0.431
	0.169
	0.495
	-0.181
	0.0323
	0.265
	0.131
	0.0373
	0.444
	0.164
	-0.0361
	0.0793
	0.291
	0.533
	0.348
	0.251
	0.169
	0.0203
	0.26
	-0.0606
	-0.0606
	0.235
	0.362
	0.0673
	-0.0318
	0.169
	0.511
	0.11
	0.356
	0.163
	0.424
	0.206
	0.0868
	0.0316
	0.922
	0.0929
	0.306
	0.0114
	0.125
	0.0306
	0.107
	0.0978
	0.1
	0.133
	0.539
	0.193
	0.215
	0.553
	0.235
	0.298
	0.0781
	0.0339
	0.705
	0.499
	0.0422
	0.538
	0.0212
	0.00882
	0.263
	-0.0671
	0.322
	0.324
	-0.0304
	-0.0795
	-0.121
	0.0432
	0.051
	0.184
	0.249
	0.206
	0.237
	0.315
	0.711
	-0.0472
	0.65
	0.582
	0.201
	0.524
	0.171
	0.642
	0.0965
	0.279
	0.0239
	0.704
	0.0423
	-0.175
	-0.272
	0.368
	0.247
	0.262
	0.129
	0.431
	0.518
	0.556
	0.3
	-0.0329
	-0.443
	0.587
	0.0822
	0.0353
	0.478
	0.04
	0.524
	-0.0249
	0.182
	0.647
	0.241
	0.191
	0.378
	0.0989
	0.255
	0.395
	0.0673
	0.116
	0.0717
	0.0387
	-0.371
	0.581
	0.529
	0.109
	0.529
	0.147
	-0.258
	-0.0492
	0.324
	0.105
	0.756
	0.451
	0.268
	0.331
	0.131
	0.087
	0.112
	0.0591
	-0.067
	0.287
	0.0706
	0.0793
	0.508
	-0.2
	0.0751
	0.0338
	0.259
	0.785
	0.243
	0.601
	0.421
	-0.146
	0.643
	0.38
	0.72
	0.235
	0.0418
	-0.077
	0.439
	-0.135
	0.242
	0.424
	0.0723
	0.575
	0.164
	0.0196
	0.327
	0.451
	0.121
	-0.0373
	0.254
	0.258
	0.399
	0.283
	0.0883
	0.764
	0.299
	0.161
	0.496
	0.532
	0.058
	-0.0215
	0.186
	0.0547
	0.1
	0.06
	0.513
	0.334
	0.616
	0.715
	0.733
	0.322
	0.962
	0.368
	0.515
	-0.00218
	0.342
	0.383
	0.0242
	0.186
	0.671
	0.698
	-0.0356
	0.415
	0.184
	0.502
	-0.226
	0.577
	0.273
	-0.00226
	0.393
	0.494
	0.596
	0.808
	0.0423
	0.0841
	0.261
	0.428
	0.0821
	0.284
	0.573
	0.0314
	0.161
	0.0937
	0.191
	0.322
	0.22
	0.0215
	0.236
	0.253
	0.052
	-0.0553
	0.545
	0.16
	0.651
	0.362
	0.0841
	0.224
	0.0806
	0.495
	0.277
	0.448
	0.0737
	-0.0175
	0.485
	0.0682
	-0.176
	0.582
	0.583
	0.634
	0.321
	0.298
	0.0351
	-0.00241
	0.308
	-0.275
	0.00367
	0.00677
	0.129
	0.672
	0.731
	0.623
	0.259
	0.677
	0.523
	0.853
	-0.201
	0.508
	0.419
	0.698
	0.229
	0.0796
	0.375
	0.111
	0.312
	0.263
	0.0544
	0.173
	-0.146
	0.496
	0.725
	-0.136
	0.136
	0.388
	0.467
	0.444
	0.405
	0.521
	0.0364
	0.227
	-0.126
	0.383
	0.315
	0.29
	0.189
	0.143
	0.198
	0.118
	-0.0532
	0.0558
	0.563
	0.515
	0.881
	0.387
	0.211
	0.29
	0.582
	0.0468
	0.0726
	0.0655
	0.364
	0.155
	0.405
	0.292
	0.189
	0.257
	0.245
	0.368
	0.406
	0.512
	0.33
	0.639
	0.552
	0.335
	0.0409
	0.169
	0.0819
	0.363
	0.386
	0.58
	-0.0936
	0.171
	0.0869
	0.377
	0.182
	0.407
	0.327
	0.0264
	0.567
	0.0806
	0.624
	0.713
	0.0723
	-0.55
	0.293
	0.207
	0.302
	0.245
	0.527
	0.197
	0.287
	0.199
	0.5
	0.797
	0.0073
	0.112
	0.232
	0.00182
	0.677
	-0.0442
	0.382
	0.689
	0.205
	0.647
	0.588
	0.579
	0.0239
	0.414
	0.176
	0.28
	0.505
	0.592
	0.375
	0.264
	0.0846
	0.114
	-0.0047
	0.351
	0.143
	0.0969
	0.469
	0.256
	0.105
	0.498
	0.627
	0.636
	0.321
	0.31
	0.216
	0.361
	0.534
	0.0458
	0.192
	0.629
	0.58
	0.798
	0.0836
	0.112
	0.605
	0.11
	0.208
	-0.135
	0.421
	0.419
	0.436
	0.108
	0.0431
	0.016
	0.165
	0.0581
	0.399
	0.191
	0.104
	0.59
	0.301
	0.167
	-0.525
	0.221
	0.328
	0.366
	0.68
	0.11
	0.189
	0.784
	-0.199
	-0.125
	0.48
	0.0804
	-0.00959
	0.0593
	0.295
	-0.148
	0.239
	0.649
	0.0304
	0.127
	0.315
	0.0884
	0.634
	0.245
	0.163
	0.818
	0.221
	0.44
	0.0127
	-0.216
	0.294
	0.208
	0.0606
	0.0606
	0.0606
	0.0606
	0.0606
	0.0606
	0.0606
	0.0606
	0.0606
	0.0606
	-0.0475
	0.717
	0.677
	0.702
	0.306
	0.619
	0.352
	-0.241
	0.271
	0.384
	0.191
	0.0591
	0.27
	-0.158
	0.661
	0.0141
	0.447
	0.318
	0.495
	-0.0201
	0.412
	0.715
	0.754
	-0.065
	0.592
	0.44
	0.0515
	-0.0451
	0.275
	0.472
	0.328
	0.373
	0.0703
	0.566
	0.361
	0.488
	0.194
	0.121
	-0.00612
	0.188
	0.494
	0.232
	-0.193
	0.64
	0.536
	0.198
	0.49
	-0.0375
	0.159
	0.225
	-0.16
	0.267
	0.478
	0.0834
	0.154
	0.421
	0.0764
	0.326
	0.208
	0.601
	0.536
	0.17
	0.385
	0.808
	0.0324
	0.314
	0.534
	0.616
	0.5
	0.0199
	-0.0215
	0.203
	0.44
	-0.113
	0.647
[truncated: 41,048 more rows]

## Sheet: Figure 2D
Figure 2D
	ON/OFF Ratio of GFP Velocity For:
	Poor Switches	Good Switches
	1.04878	7.66241
	1.2919	3.71853
	0.957014	5.6796
	0.532452	13.351
	0.934409	5.43253
	1.46008	2.46601
	0.955202	4.04725
	1.20348	4.48144

## Sheet: Figure 2E
Figure 2E
	Random	Human Genome	Astrovirus	Cardiovirus	Chikungunya	Cosavirus	Coxsackie	Dengue	Ebola	Hantavirus	HIV	Parvovirus	Rhinovirus	H1N1	H3N2	Lassa	Leishmania	Marburg	HPV	Poliovirus	Rabies	Smallpox	West Nile	Yellow Fever	Zika
	3705	47005	633	813	835	769	619	927	2006	400	924	538	822	84	234	354	457	2255	704	658	1301	23215	741	812	723

## Sheet: Figure 2F
Figure 2F		stat3			kmt2a			West Nile			HIV
	mRNA Position	ON/OFF		mRNA Position	ON/OFF		Genome Position	ON/OFF		Genome Position	ON/OFF
	0	0.374047		10			5			5
	10	0.593624		20			10	0.147201		10	0.0443075
	20	0.152933		30			15	0.616501		15	0.709392
	30			40			20			20	0.647501
	40			50			25	0.512925		25	0.666667
	50			60			30			30
	60			70			35	0.475581		35	0.512485
	70	-0.118497		80			40			40	0.642924
	80			90			45	0.543011		45	0.697115
	90			100			50			50	0.342474
	100	-0.0396235		110			55	-0.109908		55	0.700872
	110			120			60			60	0.333333
	120	0.267382		130			65			65
	130	-0.146845		140			70	0.0506084		70	0.543768
	140	0.446251		150			75	-0.0331318		75	0.458161
	150			160			80	0.0559927		80	0.230902
	160			170			85			85	0.681376
	170			180			90	0.0824591		90	0.328216
	180			190			95			95	0.563733
	190	0.446324		200			100			100
	200			210			105			105	0.666667
	210			220			110			110	0
	220	0.0776498		230			115			115	0.0429717
	230	0.411759		240			120			120	0.666667
	240			250			125			125
	250			260			130			130
	260			270	-0.0929374		135			135	0.0565393
	270	0.384202		280			140	0.309311		140	0.700037
	280	0.205769		290			145			145	0.251278
	290			300			150			150
	300			310			155			155	0.666667
	310			320			160			160	0.06265
	320			330			165			165	1
	330			340			170	0.270543		170
	340			350			175	0.105398		175	0.206551
	350			360			180			180	0
	360			370			185			185	0.227464
	370			380			190			190	0.294954
	380			390			195			195	0.558352
	390			400			200			200	0.489939
	400			410			205			205	0.356073
	410			420			210			210	0.64712
	420	0.777523		430			215	0.304995		215	0.414382
	430	0.0301		440	0.483005		220	0.316221		220	-0.016202
	440			450			225			225	0.605975
	450			460			230			230	0.626531
	460			470			235	-0.0496486		235	0.4193
	470	0.654676		480			240			240
	480	0.377116		490			245			245
	490			500	0.00218747		250			250
	500	0.0224196		510			255	-0.0565414		255	0.187288
	510	0.902803		520			260	0.359313		260	0.0829302
	520	0.259712		530			265			265
	530	0.409298		540			270			270	-0.516926
	540			550	0.221904		275			275	0.792748
	550	0.00474467		560	0.269226		280			280	0.130582
	560	0.523075		570	0.555949		285			285	0.333333
	570	0.902264		580			290	0.399327		290	-0.0279883
	580			590	0.130497		295	0.0714677		295	0.404848
	590			600			300			300	0.115781
	600			610	0.125284		305			305
	610			620			310	0.817087		310	0.0330228
	620	0.242283		630			315	0.838896		315
	630			640	0.0392226		320			320	-0.0128293
	640			650	0.322704		325			325	0.781142
	650			660			330			330	0.237388
	660			670			335			335	0.30482
	670	0.508873		680	0.427406		340			340	0.870131
	680	0.289172		690	-0.00920997		345			345	-0.0885733
	690			700			350			350	0.623317
	700			710	0.198285		355			355
	710			720	0.336663		360			360	0.434704
	720			730	0.653088		365			365	0.277803
	730			740			370			370
	740			750	0.608702		375	0.181303		375	0.0706043
	750			760	0.630137		380	0.177887		380	0.657208
	760			770	0.297839		385			385
	770			780	0.13079		390	0.5697		390	0.666667
	780	0.633299		790	0.311402		395	0.480222		395	0.520213
	790	0.0344218		800	0.303794		400			400	0.339349
	800	-0.161665		810	0.731627		405			405	0.339808
	810			820			410	0.254658		410	0.637555
	820			830			415			415	0.694412
	830	0.0855875		840	0.432336		420			420	0.643238
	840	0.685818		850			425			425	-0.0247404
	850			860			430			430
	860			870			435			435	0.0984533
	870			880			440			440	0.0835836
	880			890			445			445
	890	0.28135		900			450	0.129675		450	-0.0766004
	900			910			455			455
	910	0.275806		920	0.297065		460			460	0.423876
	920			930	-0.04482		465	0.262058		465	0.0777152
	930			940			470			470
	940	0.128766		950	0.00768555		475	0.458295		475	1
	950			960	0.333973		480	0.276128		480
	960			970	0.434526		485			485
	970			980			490			490
	980			990			495			495	0.0036299
	990			1000			500			500	-0.0423457
	1000			1010			505			505	-0.249493
	1010			1020			510			510	0.151854
	1020			1030			515			515	0.140777
	1030	0.617672		1040	-0.0107367		520	0.271633		520	0.463374
	1040			1050	0.635631		525			525
	1050	-0.121617		1060	0.308808		530			530	0.333333
	1060	0.138232		1070	0.0215928		535			535	0.0199218
	1070	-0.155967		1080			540	0.402384		540	0.021055
	1080	0.432457		1090			545			545	0.0876282
	1090	0.237786		1100			550	0.512813		550
	1100	0.522999		1110	-0.0809216		555	0.784588		555
	1110			1120			560	0.461161		560
	1120			1130	-0.122904		565			565
	1130	-0.0832178		1140			570			570	0.203156
	1140			1150	-0.440461		575	0.617181		575	-0.0813372
	1150	0.108576		1160			580	0.404197		580
	1160	0.054275		1170			585			585	0
	1170			1180			590	0.259812		590	0.333333
	1180	0.420968		1190			595			595	0.160123
	1190			1200			600			600	-0.0159065
	1200	0.31758		1210			605	0.542642		605
	1210			1220			610	0.516424		610
	1220			1230			615	0.101406		615
	1230	0.133424		1240			620			620
	1240			1250			625			625
	1250			1260	0.235553		630			630
	1260			1270			635			635
	1270	0.540107		1280			640	0.250277		640
	1280			1290	0.40402		645	0.323254		645
	1290			1300			650			650	0.227446
	1300			1310			655	0.251327		655
	1310	0.17662		1320			660			660
	1320	-0.0655951		1330	0.51062		665			665	0.333333
	1330	-0.0804846		1340			670			670
	1340	0.088649		1350			675			675	0.0298824
	1350	0.643485		1360			680			680	0.364011
	1360	0		1370	0.334013		685			685	0.187828
	1370			1380			690			690
	1380			1390	-0.0136837		695			695
	1390	0.0230563		1400	0.117229		700	0.799592		700	-0.00634432
	1400			1410	0.409661		705			705	-0.242007
	1410			1420	0.290728		710	0.371564		710
	1420			1430	0.0677908		715	0.0238105		715	0.992738
	1430	-0.528217		1440			720			720	0.121577
	1440			1450	0.355637		725			725
	1450	0.312036		1460			730			730	0.333333
	1460	0.411289		1470	0.343054		735			735	0.333333
	1470	0.35732		1480			740	0.2557		740
	1480	0.0598696		1490			745			745	0
	1490			1500			750			750
	1500			1510	0.391286		755	0.623044		755
	1510			1520	0.340887		760	0.0336673		760	-0.00827378
	1520			1530			765	0.227113		765	0.210235
	1530	0.525458		1540	-0.0176744		770	0.172404		770
	1540			1550	0.00804207		775			775	0.52832
	1550			1560	0.814626		780			780	0
	1560	0.333333		1570	0.695102		785			785
	1570			1580			790			790
	1580			1590	0.223629		795	0.512716		795
	1590	0.260665		1600			800			800	0
	1600	0.114294		1610			805	-0.136757		805	-0.241162
	1610	0.453195		1620			810			810
	1620			1630	0.650192		815	0.412985		815	-0.11837
	1630	0.337967		1640			820	0.106073		820
	1640			1650			825	0.418027		825	0.243356
	1650			1660			830	0.605656		830	0.760956
	1660			1670			835			835	0.0785436
	1670	0.000798392		1680	0.137063		840			840	0.481989
	1680	0.0332535		1690			845			845	0.333333
	1690			1700			850	0.449143		850
	1700			1710			855			855
	1710	0.226235		1720			860			860
	1720			1730			865			865
	1730			1740	0.218644		870			870
	1740	0.593368		1750	0.323808		875			875
	1750	0.614965		1760	0.0402958		880			880
	1760			1770			885	0.470232		885
	1770			1780	0.0576035		890	0.407079		890	0.293656
	1780			1790	0		895			895	0.119189
	1790			1800			900			900	0.0265053
	1800			1810			905	0.505756		905
	1810	-0.026883		1820			910			910
	1820			1830	-0.477346		915			915	0.333333
	1830	-0.0727434		1840			920			920
	1840			1850			925			925
	1850			1860	0.298869		930			930	0.135133
	1860	0.68144		1870	0.243819		935	0.644272		935	0.765837
	1870	0.602039		1880	-0.0134343		940			940	-0.00210427
	1880			1890	-0.027632		945			945	-0.00164012
	1890	0.993275		1900			950			950
	1900			1910	0.184944		955	0.525574		955
	1910			1920			960			960
	1920			1930	0.363258		965			965
	1930	0.409024		1940	0.790474		970	0.047679		970
	1940			1950	-0.115424		975	0.348674		975
	1950			1960			980	1		980
	1960			1970			985			985
	1970			1980			990			990
	1980			1990	-0.300123		995			995
	1990			2000	0.0149636		1000			1000
	2000			2010			1005			1005
	2010			2020	0.147264		1010			1010
	2020	0.152508		2030	0.171475		1015			1015	0.0385074
	2030			2040	0.066091		1020			1020
	2040			2050			1025			1025	0.333333
	2050			2060	0.656161		1030	0.224179		1030	0.559183
	2060			2070	-0.380164		1035	0.0950802		1035	0.62046
	2070			2080	0.0123706		1040			1040
	2080			2090			1045			1045	0.146396
	2090			2100			1050	0.391097		1050	0.415023
	2100	0.0988861		2110			1055			1055	0.75781
	2110			2120			1060	0.662501		1060	0.0168839
	2120			2130	0.839893		1065	0.50108		1065	0.304437
	2130	0.119547		2140	0.207654		1070	0.575603		1070	-0.39118
	2140	0.0401498		2150	0.194715		1075			1075
	2150	0.168198		2160			1080			1080
	2160	-0.0213127		2170	0.0861437		1085	0.297941		1085	0.506129
	2170			2180	0.0799976		1090			1090
	2180			2190	0.0779288		1095			1095
	2190	0.92077		2200			1100			1100
	2200			2210			1105			1105
	2210	0.276014		2220	0.689448		1110			1110	0.249833
	2220			2230			1115			1115
	2230			2240			1120			1120	0.353264
	2240			2250	0.00638537		1125			1125	0.659405
	2250			2260	0.355769		1130			1130	0.692613
	2260	0.0237856		2270	0.369053		1135	0.216356		1135
	2270			2280			1140	0.821401		1140
	2280			2290			1145	-0.0366651		1145	0.480814
				2300			1150			1150	0.377212
				2310			1155			1155	0.180868
				2320			1160	0.159736		1160	0
				2330	0.0269828		1165			1165
				2340			1170			1170
				2350	-0.0627796		1175			1175	0.520027
				2360	0.349035		1180			1180	0.120888
				2370	0.31826		1185			1185	0.115797
				2380	-0.00652431		1190	0.264976		1190	0.522914
				2390	0.144846		1195			1195
				2400	-0.053131		1200			1200
				2410	0.0269261		1205	0.577679		1205	0.59009
				2420	0.532354		1210			1210	0.203466
				2430	0.913175		1215			1215	0.0128876
				2440	0.983995		1220			1220
				2450			1225			1225
				2460			1230			1230
				2470	0.324566		1235			1235	0.65905
				2480	0.0418949		1240			1240	-0.529663
				2490			1245			1245
				2500	0.0817091		1250			1250	0.662952
				2510	0.446135		1255			1255
				2520			1260			1260	0.133182
				2530	0.307726		1265			1265	0.569537
				2540			1270			1270	0.11227
				2550			1275			1275	0.50288
				2560			1280			1280	0.0727558
				2570			1285	0.459956		1285	0.832942
				2580	0.140861		1290	0.319119		1290	0.352333
				2590			1295			1295	0.918449
				2600			1300	-0.483351		1300	0.170246
				2610			1305			1305	0.576211
				2620			1310			1310	0.0153167
				2630	0.157744		1315	0.373016		1315	0.377735
				2640			1320			1320	-0.18721
				2650	0.411816		1325			1325	0.204037
				2660			1330			1330
				2670	0.184306		1335	0.662392		1335	-0.00927185
				2680	0.834191		1340			1340
				2690	0.0953138		1345			1345	0.0675688
				2700	0.988084		1350	0.262219		1350
				2710	0.0316255		1355	0.130503		1355	0.285098
				2720			1360	0.728416		1360	0.566304
				2730	0.259187		1365	0.496355		1365	0.507521
				2740			1370			1370	0.612303
				2750			1375			1375	0.699979
				2760			1380			1380	0.262089
				2770	0.465884		1385	0.0801346		1385	0.342786
				2780	0.113491		1390			1390	0.415521
				2790			1395	0.30075		1395	0.443971
				2800			1400	0.44135		1400	0.0103028
				2810			1405			1405	0.604862
				2820	0.0890832		1410			1410
				2830			1415			1415	0.0149741
				2840	-0.12398		1420	0.0612274		1420	0.221646
				2850	0.388459		1425			1425
				2860	0.508699		1430			1430
				2870	0.475462		1435			1435	0.655588
				2880	0.510521		1440			1440	0.229031
				2890			1445			1445	0.15178
				2900	0.529084		1450			1450	0.39369
				2910			1455			1455
				2920			1460			1460	0.558264
				2930			1465	0.0419821		1465
				2940			1470			1470	0
				2950			1475			1475	0.0418013
				2960			1480			1480
				2970	-0.0296629		1485	0.182546		1485
				2980	0.266606		1490	0.23948		1490	0.929434
				2990	0.404001		1495	0.0489873		1495	0.899087
				3000			1500			1500
				3010			1505	0.0980473		1505
				3020			1510			1510
				3030	0.353915		1515			1515
				3040			1520			1520
				3050			1525			1525
				3060			1530			1530
				3070			1535			1535	-0.0158567
				3080	0.501043		1540			1540
				3090	0.909125		1545			1545	0.296887
				3100			1550	0.518568		1550
				3110			1555			1555
				3120			1560	0.810554		1560	0.706887
				3130			1565	0.555748		1565
				3140	0.0115493		1570			1570	0.184714
				3150	0.539812		1575	0.587372		1575	0.511002
				3160	0.460606		1580			1580
				3170			1585	0.3333		1585	0.321004
				3180			1590			1590	0.718412
				3190			1595			1595	0
				3200	0.139536		1600			1600
				3210			1605			1605
				3220			1610			1610
				3230			1615	-0.0592882		1615
				3240			1620			1620	0.380149
				3250			1625	-0.203378		1625	0.14498
				3260			1630			1630	0.164137
				3270	0.0859999		1635			1635
				3280			1640			1640	-0.388898
				3290			1645			1645	0.240679
				3300			1650			1650	0.649086
				3310			1655			1655	0.285679
				3320			1660			1660	0.118573
				3330			1665			1665	0.928893
				3340	0.251195		1670			1670	0.756841
				3350			1675			1675
				3360	0.203761		1680			1680
				3370			1685			1685	0.179966
				3380	0.115944		1690			1690
				3390	0.0689583		1695	0.0762001		1695	0.597684
				3400	0.0657691		1700	0.022687		1700	0.931799
				3410	-0.128903		1705	0.0858486		1705	0.443374
				3420	0.0274927		1710	0.737729		1710	0.136514
				3430	0.0815105		1715			1715	0.603321
				3440			1720			1720	0.702299
				3450			1725			1725	0.644442
				3460			1730			1730
				3470			1735	0.492477		1735	0.333333
				3480			1740			1740	0.458948
				3490	0.21142		1745	0.312403		1745	0.373572
				3500			1750			1750	0.204711
				3510	0.353541		1755			1755	0.0591627
				3520	0.94906		1760	0.103106		1760
				3530			1765			1765
				3540	0.366382		1770	0.301555		1770	-0.38114
				3550	0.341942		1775			1775
				3560			1780	0.624075		1780
				3570	0.367463		1785			1785
				3580			1790			1790	-0.0164666
				3590			1795			1795
				3600			1800			1800
				3610			1805			1805	0.927568
				3620	0.042128		1810			1810
				3630			1815			1815	0.400165
				3640	0.681999		1820			1820
				3650			1825	0.27888		1825
				3660	0.967972		1830			1830	0.632058
				3670	0.736288		1835	0.5697		1835	0.375135
				3680	0.260364		1840			1840	0.34876
				3690			1845	0.578657		1845
				3700			1850	0.30482		1850	0.297301
				3710			1855			1855	0.665329
				3720	0.188021		1860			1860
				3730			1865			1865	0.037234
				3740	0.333333		1870			1870	-0.0115759
				3750	0.237716		1875	0.0353285		1875	0.339879
				3760			1880	-0.0779103		1880
				3770			1885	0.330996		1885	0.706922
				3780	0.397418		1890	0.0843775		1890	0.333333
				3790	0.42387		1895			1895	0.1937
				3800			1900			1900
				3810	0.551656		1905			1905	0.0405532
				3820			1910			1910	0.416558
				3830			1915			1915	-0.558953
				3840	0.503468		1920			1920	0.453739
				3850			1925			1925
				3860	0.0140603		1930			1930	0.666667
				3870			1935			1935	0.0939684
				3880			1940			1940
				3890			1945			1945	0.0929262
				3900			1950			1950	0.316798
				3910	0.247342		1955	-0.0972494		1955	-0.0114603
				3920	0.193097		1960			1960	0.427635
				3930	0.0574451		1965			1965	0.1959
				3940			1970			1970	0.33088
				3950			1975			1975	0.223425
				3960			1980	0.298285		1980	0.0269766
				3970	0.409896		1985	-0.00618012		1985	0.0256234
				3980	0.105596		1990			1990	0.275585
				3990	0.447044		1995			1995
				4000			2000			2000	0.418515
				4010			2005			2005	0.331581
				4020			2010	-0.163366		2010	0.502285
				4030			2015			2015
				4040			2020			2020	0.485238
				4050			2025	0.166479		2025	0.881891
				4060	0.241674		2030	0.336076		2030
				4070	0.333333		2035	0.179134		2035	0.625392
				4080	0.431691		2040			2040	0.554026
				4090			2045	0.328387		2045	0
				4100			2050			2050	0.20085
				4110			2055			2055	-0.183859
				4120			2060	0.0824942		2060	-0.418459
				4130	0.429081		2065	-0.066081		2065	0.517075
				4140	0.288236		2070	-0.0872067		2070	0.586556
				4150			2075			2075	0.216971
				4160			2080	0.660654		2080
				4170	0.181993		2085	0.108908		2085	0.0826367
				4180			2090			2090	0.217181
				4190			2095	0.104048		2095	0.435982
				4200	0.238207		2100			2100	0.368234
				4210	0.278491		2105	0.615377		2105
				4220	0.59131		2110			2110	0.636226
				4230	0.106727		2115			2115	0.0262844
				4240	0.231689		2120			2120	0.0221339
				4250			2125			2125
				4260			2130	0.568101		2130	0.172796
				4270	0.168451		2135	0.27691		2135
				4280	0.58569		2140	0.50263		2140
				4290			2145			2145	-0.263148
				4300	0.0923432		2150			2150
				4310			2155			2155
				4320			2160			2160
				4330			2165			2165
				4340	0.0488413		2170	0.262616		2170	0.662008
				4350	0.00660111		2175	0.169076		2175
				4360			2180	0.760717		2180
				4370			2185	0.0711003		2185	0.00344787
				4380			2190			2190	0.0553591
				4390			2195			2195	0.0389348
				4400			2200			2200
				4410	0.0737534		2205			2205	0.0481607
				4420			2210			2210	0.126653
				4430			2215			2215	0.103328
				4440	0.419591		2220			2220
				4450	0.407295		2225	0.163309		2225
				4460			2230	0.641616		2230	-0.0520148
				4470	0.0131352		2235			2235	0.303969
				4480			2240			2240	0
				4490	0.39447		2245			2245	0.0630186
				4500	0.193493		2250			2250	0.422769
				4510			2255			2255	0.594473
				4520	0.504519		2260			2260	0.448178
				4530			2265	0.0211981		2265	-0.394012
				4540	0.23269		2270			2270	0.0878958
				4550	0.37746		2275			2275
				4560			2280			2280
				4570	-0.00445653		2285			2285
				4580	0.112448		2290			2290
				4590			2295			2295
				4600			2300			2300
				4610			2305			2305
				4620			2310			2310
				4630			2315			2315	0.223127
				4640			2320			2320
				4650			2325			2325
				4660			2330	-0.0156178		2330
				4670	0.799759		2335			2335
				4680			2340			2340
				4690	0.792863		2345	0.240428		2345
				4700	0.139685		2350	0.345317		2350
				4710	0.331712		2355			2355
				4720			2360			2360	0.650845
				4730			2365			2365	0.263754
				4740	0.886393		2370			2370	-0.225355
				4750	0.84176		2375			2375	-0.333333
				4760	0.155522		2380	-0.145501		2380	0.599259
				4770			2385			2385
				4780	0.0444168		2390	-0.0320557		2390
				4790	-0.0577478		2395	0.0375727		2395
				4800			2400	0.322407		2400
				4810			2405			2405
				4820	0.0103204		2410	0.0772667		2410
				4830	0.112763		2415	0.735471		2415
				4840			2420			2420
				4850			2425			2425
				4860	-0.162609		2430			2430	0.0247426
				4870			2435			2435	0.279671
				4880			2440	0.0173694		2440
				4890			2445	0.321653		2445	-0.042159
				4900	0.112161		2450			2450	0.136807
				4910	0.417957		2455			2455
				4920	0.678133		2460			2460	0.333333
				4930	0.198181		2465			2465
				4940	0.0781946		2470			2470
				4950	0.571237		2475			2475
				4960			2480			2480
				4970			2485			2485	0.22273
				4980			2490	0.350211		2490	0.443392
				4990			2495			2495
				5000	-0.0362291		2500			2500	0.353893
				5010			2505			2505
				5020			2510			2510
				5030			2515			2515	0.611104
				5040	0.0148796		2520			2520	0.320029
				5050			2525			2525
				5060			2530			2530	0.475433
				5070			2535			2535	0.313518
				5080			2540			2540	0.501681
				5090			2545	0.292977		2545	0.0567828
				5100	-0.123768		2550	0.34692		2550
				5110	-0.0526091		2555			2555
				5120	0.19606		2560	0.451477		2560
				5130	0.313692		2565	0.889439		2565
				5140	0.533586		2570			2570
				5150	0.327679		2575			2575
				5160	0.367745		2580			2580
				5170	0.576437		2585			2585	-0.0841639
				5180	0.879457		2590			2590	0.272075
				5190			2595	0.137166		2595
				5200	0.422448		2600	0.991275		2600	0.136204
				5210			2605			2605	0.05832
				5220			2610	0.938143		2610
				5230	0.356339		2615	0.283862		2615
				5240	0.530576		2620			2620
				5250			2625			2625	-0.19727
				5260	0.418846		2630			2630	-0.19431
				5270			2635	0.174194		2635	-0.162494
				5280	0.58481		2640			2640	0.231985
				5290	0.407077		2645	0.64592		2645	0.0161642
				5300	0.222509		2650			2650	0.0900261
				5310			2655	0.313796		2655	0.850408
				5320	0.03104		2660			2660
				5330	-0.00564247		2665			2665
				5340	0.400798		2670	0.236734		2670	0.548853
				5350			2675	0.382048		2675	0.463581
				5360	0.256636		2680			2680
				5370	0.52886		2685			2685
				5380	0.422048		2690			2690	-0.169801
				5390	0.0794208		2695			2695	0.262242
				5400	0.846885		2700	0.349803		2700	0.627381
				5410			2705			2705
				5420			2710			2710	0.32536
				5430			2715			2715
				5440	0.0679065		2720	0.281243		2720	0.721619
				5450	0.55041		2725			2725
				5460	0.659313		2730			2730	0.952081
				5470	-0.28549		2735	0.102837		2735
				5480	0.108683		2740	0.231981		2740	0.002757
				5490			2745	0.28589		2745	0.14097
				5500	0.617406		2750			2750
				5510			2755			2755	-0.392547
				5520			2760			2760	0.177344
				5530			2765			2765	0.358964
				5540	0.0476961		2770			2770	0.260611
				5550			2775			2775	0.288375
				5560			2780			2780
				5570	0.0538478		2785	0.0866243		2785
				5580	-0.0130124		2790			2790	0.251016
				5590			2795			2795
				5600			2800	0.41351		2800	0.353293
				5610	0.666667		2805	0.434069		2805	0.0599567
				5620			2810			2810	0.739466
				5630	-0.422826		2815			2815	0.00951692
				5640			2820	0.430413		2820
				5650	0.104676		2825			2825	0
				5660	0.57035		2830	0.445328		2830	0.825479
				5670	0.247943		2835	-0.0524724		2835	0.558839
				5680	0.321106		2840	0.0216205		2840	0.588564
				5690			2845	0.651981		2845	-0.005372
				5700	0.707689		2850	-0.0882891		2850	0.534604
				5710	0.114124		2855			2855	0.472906
				5720			2860			2860
				5730	0.102851		2865	0.2761		2865
				5740	-0.00589301		2870			2870
				5750	0.52087		2875	-0.115309		2875	0.110557
				5760			2880			2880	0.0410223
				5770			2885			2885	0.454299
				5780			2890			2890	0.071495
				5790	0.198352		2895			2895	0.149279
				5800	-0.176547		2900			2900	-0.0318706
				5810	0.239053		2905			2905	0.00879908
				5820			2910			2910	0.297671
				5830	0.619269		2915			2915	0.248676
				5840	0.403633		2920			2920	0.946927
				5850			2925			2925	0.466015
				5860			2930			2930	0.607642
				5870			2935	0.548472		2935	0.189541
				5880	0.202275		2940	0.393532		2940
				5890	0.357683		2945	0.253232		2945	0.241209
				5900			2950			2950	0
				5910	0.694647		2955	0.306851		2955	0.666667
				5920			2960	-0.0356625		2960	0.323684
				5930			2965			2965	0.0485982
				5940			2970	0.277014		2970	0.570117
				5950			2975			2975	0.431514
				5960	0.324732		2980	0.351354		2980
				5970	0.516045		2985			2985	0.424467
				5980			2990	0.00733974		2990	0.894853
				5990			2995	0.574393		2995	0.0211104
				6000	0.420596		3000	0.911478		3000	0.333333
				6010	0.409198		3005	0.537889		3005
				6020	0.5228		3010			3010	0.307384
				6030	0.182111		3015			3015	0.295623
				6040	0.577677		3020			3020
				6050	0.717661		3025			3025
				6060			3030	0.0346347		3030	0.272997
				6070	0.485416		3035			3035
				6080	0.64185		3040			3040	0.128691
				6090	0.196727		3045	0.483999		3045	0.705855
				6100			3050			3050	0.624997
				6110	0.0434551		3055	0.483334		3055
				6120			3060	0.0435644		3060	0.40129
				6130	0.322037		3065			3065
				6140			3070	0.333333		3070
				6150	0.478253		3075	0.157293		3075
				6160			3080	0.0291909		3080	-0.00709336
				6170			3085	0.447953		3085	0.211974
				6180	-0.0809398		3090			3090	0.51286
				6190	0.202872		3095			3095	0.253935
				6200			3100	0.257558		3100	0.0414354
				6210			3105			3105	0.126937
				6220			3110	-0.0241045		3110	0.0649474
				6230			3115	0.129085		3115	0.87876
				6240	0.273912		3120			3120	0.721419
				6250	0.314067		3125			3125	0.237171
				6260			3130			3130	0.591974
				6270	-0.394661		3135			3135
				6280			3140			3140	0.280066
				6290			3145			3145	0.206756
				6300			3150			3150	0.40822
				6310	0.146114		3155			3155	0.186539
				6320			3160			3160	0.0913229
				6330	0.495989		3165	0.161342		3165	0.865929
				6340	0.0687506		3170			3170	0.962863
				6350			3175			3175	0.510315
				6360	0.0366694		3180			3180
				6370	0.165418		3185	0.407292		3185
				6380	0.483828		3190			3190	0.349952
				6390	0.00335681		3195			3195
				6400	0.143371		3200			3200
				6410	0.348836		3205			3205	0.129321
				6420			3210			3210	0.837999
				6430	0.351495		3215			3215	0.448175
				6440			3220			3220
				6450			3225	0.770392		3225
				6460			3230	0.201236		3230
				6470			3235	0.287657		3235	0.173389
				6480			3240	0.619139		3240	0.388598
				6490			3245	0.478776		3245	-0.240835
				6500	0.384509		3250			3250	0.0698414
				6510	0.600303		3255			3255	0.603039
				6520	-0.0607168		3260			3260
				6530			3265			3265	0.243178
				6540	0.00791116		3270	-0.0413977		3270
				6550			3275			3275	0.560392
				6560	0.228233		3280			3280	0.186723
				6570			3285			3285
				6580	0.027977		3290	0.808835		3290	0
				6590			3295			3295	0.209557
				6600			3300	0.205305		3300	-0.328225
				6610			3305	0.0482418		3305	0.333333
				6620	0.25703		3310			3310	0.385516
				6630	0.0735959		3315			3315	0.452222
				6640			3320			3320	0.387166
				6650			3325			3325	0.0541886
				6660			3330			3330	0.448097
				6670			3335			3335	0.331429
				6680			3340			3340	-0.180541
				6690			3345			3345	0.763316
				6700	0.303969		3350			3350	0.375136
				6710	0.784355		3355			3355
				6720			3360	-0.0788117		3360
				6730	0.222968		3365	0.20518		3365
				6740	0.125094		3370	0.389817		3370
				6750	0.464174		3375			3375
				6760	0.826818		3380			3380	0.266786
				6770	0.0110283		3385	0.639064		3385	0.423876
				6780	0.067114		3390			3390	-0.016955
				6790	0.357495		3395			3395	0.158881
				6800			3400			3400
				6810	0.528226		3405			3405	0.666667
				6820			3410			3410	0.159005
				6830	0.0534847		3415			3415
				6840			3420	-0.00453423		3420	-0.218839
				6850	0.211646		3425			3425	0.494422
				6860			3430	0.060701		3430
				6870	0.165986		3435	0.489523		3435	0.317703
				6880			3440	0.158964		3440	0.715455
				6890			3445			3445	0.264565
				6900			3450	0.20755		3450	0.32229
				6910			3455	0.448773		3455	0.333333
				6920			3460	0.619319		3460
				6930	0.496447		3465	0.338609		3465
				6940			3470			3470	0.260701
				6950			3475	0.511636		3475	-0.00617433
				6960	-0.0633359		3480			3480	0.499322
				6970			3485			3485	0.651874
				6980	0.561791		3490			3490	0.15276
				6990			3495			3495	0.874727
				7000	0.331343		3500			3500	0.542497
				7010			3505			3505	-0.00173255
				7020	0.573371		3510			3510
				7030	0.774909		3515	0.0279854		3515	-0.0366249
				7040			3520			3520	0.62005
				7050	-0.00547007		3525	0.239576		3525	0.223762
				7060	0.219701		3530	0.0410464		3530
				7070			3535	0.190285		3535	0.332129
				7080			3540			3540	0.00324911
				7090	-0.0105021		3545	0.228515		3545	0.450353
				7100	-0.155203		3550			3550	0.118227
				7110			3555			3555	-0.0120951
				7120			3560			3560	0.238562
				7130			3565			3565	-0.0635342
				7140	0.257555		3570			3570	0.100467
				7150	-0.0771465		3575			3575	0.118609
				7160			3580			3580	-0.00875205
				7170	0.282463		3585			3585
				7180	0.388912		3590			3590	0.572472
				7190	0.851127		3595			3595	0.108658
				7200	0.290369		3600			3600
				7210	0.118251		3605			3605	-0.343337
				7220	0.376191		3610	0.272759		3610	0.552081
				7230			3615	0.405818		3615	0.282434
				7240			3620	0.36691		3620
				7250	-0.0172963		3625			3625	-0.0282213
				7260	0.306647		3630			3630	0.595768
				7270			3635			3635
				7280			3640			3640
				7290	0.249923		3645	0.0405161		3645
				7300			3650			3650	0.193895
				7310			3655			3655	0.370656
				7320	-0.423873		3660			3660	-0.129153
				7330			3665			3665
				7340			3670	0.471732		3670	0.142363
				7350			3675	0.58833		3675	0.483594
				7360	0.113978		3680			3680	0.590335
				7370	0.501679		3685	0.54497		3685	0.702365
				7380	0.604633		3690			3690	0.407729
				7390	-0.0348473		3695			3695	0.552624
				7400			3700			3700
				7410	-0.0317965		3705			3705	0.549514
				7420			3710			3710	-0.0420158
				7430			3715			3715
				7440	0.801489		3720			3720	0.310043
				7450	0.129136		3725			3725	0.187487
				7460			3730			3730
				7470			3735			3735	0.223188
				7480			3740			3740	0.412585
				7490	0.178051		3745			3745	0.136832
				7500			3750			3750	0.227097
				7510			3755			3755
				7520	0.465616		3760			3760	0.409882
				7530			3765			3765
				7540	-0.0789419		3770	0.470577		3770
				7550			3775	0.432626		3775
				7560	0.583139		3780			3780	0.757018
				7570	0.310616		3785	0.304936		3785	0.423469
				7580	0.44965		3790			3790	0.700911
				7590	0.701369		3795			3795
				7600	0.0549412		3800	0.899247		3800
				7610			3805	0.439081		3805
				7620			3810	0.609667		3810
				7630			3815			3815	0.475625
				7640	0.830791		3820	0.287582		3820	0.899471
				7650			3825			3825	0.572067
				7660	-0.0163325		3830	0.214032		3830	0.847283
				7670			3835	0.0120819		3835	0.333333
				7680			3840	0.0238334		3840	0.598753
				7690			3845			3845	-0.333333
				7700			3850			3850	0.333333
				7710	0.0586277		3855	0.034498		3855	0.333333
				7720			3860	0.256032		3860
				7730			3865	-0.275574		3865
				7740	0.475176		3870	0.948433		3870	0.719476
				7750			3875	-0.0257833		3875	0.663768
				7760			3880	0.366253		3880	0.410535
				7770			3885			3885	0.418605
				7780			3890			3890	0.026849
				7790			3895			3895	0.17903
				7800			3900	0.0114972		3900	0.723766
				7810	0.0446649		3905			3905	0.745232
				7820			3910	0.0838205		3910	0.571741
				7830	0.268771		3915			3915	0.476739
				7840			3920	0.513212		3920	0.502147
				7850			3925			3925
				7860			3930			3930	0.200893
				7870	0.0950641		3935			3935
				7880	0.482898		3940	0.0258112		3940	0.674734
				7890	0.454639		3945			3945	0.333333
				7900			3950	0.397167		3950	-0.105043
				7910			3955			3955	0.176463
				7920			3960			3960
				7930			3965	0.341395		3965
				7940			3970	0.568617		3970	0.0349203
				7950	0.696313		3975			3975	0.749174
				7960			3980			3980	0.648948
				7970			3985			3985	0.0234448
				7980			3990			3990
				7990			3995	0.09537		3995
				8000			4000			4000	0.345373
				8010	0.368178		4005	-0.0484907		4005
				8020	0.25338		4010			4010
				8030			4015			4015
				8040	0.141668		4020	-0.0119947		4020	-0.037982
				8050	0.088225		4025	0.896801		4025	0.518018
				8060	0.287872		4030	0.92639		4030	0
				8070			4035			4035
				8080	-0.142487		4040	0.869001		4040	0.655172
				8090	0.0546065		4045			4045	0.0767427
				8100	0.796789		4050			4050	0.333333
				8110	0.303738		4055	0.180438		4055	0.578307
				8120			4060			4060
				8130	0.177262		4065			4065	0.333512
				8140			4070			4070	0.316925
				8150			4075	0.0308371		4075	-0.213017
				8160	0.474516		4080			4080	0.306419
				8170			4085			4085	0.25889
				8180	0.517317		4090			4090	0.17375
				8190	0.278969		4095			4095
				8200	0.0265944		4100	0.823944		4100
				8210	0.074215		4105	0.119251		4105	0.312625
				8220			4110	0.548307		4110
				8230			4115			4115	0.666667
				8240			4120			4120
				8250			4125			4125
				8260	0.569151		4130	0.410041		4130
				8270			4135			4135	0.141943
				8280	0.219461		4140			4140	0.689052
				8290			4145	0.233161		4145	0.436441
				8300	0.528965		4150	0.380235		4150
				8310	-0.0780595		4155			4155
				8320	0.219435		4160	-0.113926		4160
				8330			4165	0.0930729		4165	0.220639
				8340	0.520198		4170	0.59251		4170
				8350	0.622199		4175			4175	0.234989
				8360	0.451691		4180	0.927568		4180	0.066371
				8370	0.448012		4185			4185	-0.0479961
				8380	0.726618		4190			4190	0.202859
				8390			4195	0.0563834		4195	0.295945
				8400	0		4200			4200	0.319062
				8410			4205			4205	0.232125
				8420			4210			4210
				8430			4215			4215
				8440			4220			4220	0.452907
				8450	0.627142		4225			4225	0.923826
				8460	0.498874		4230			4230	0.902466
				8470	-0.153657		4235			4235
				8480			4240			4240	0.150713
				8490	0.61325		4245			4245
				8500	0.606281		4250			4250	0.0422629
				8510			4255			4255	0.811318
				8520	0.0569193		4260			4260	0.647429
				8530	0.318653		4265			4265	0.779545
				8540	0.931617		4270			4270	0.787176
				8550	0.427862		4275			4275
				8560	0.175428		4280			4280	0.976061
				8570			4285			4285	0.206762
				8580			4290	0.938733		4290	0.906395
				8590			4295	0.333333		4295	0.000864806
				8600			4300			4300	0.444077
				8610			4305	0.550714		4305	0.618338
				8620	0.184486		4310	0.62285		4310	0.792478
				8630			4315			4315	0.123541
				8640			4320			4320	0.184185
				8650			4325			4325	-0.232067
				8660	0.550004		4330	0.045983		4330	0.544215
				8670	0.257681		4335	0.568187		4335	0.715841
				8680			4340	0.325141		4340
				8690	0.000742954		4345			4345
				8700	-0.227132		4350	0.0308499		4350	0.665539
				8710			4355	0.601115		4355
				8720			4360	0.917292		4360
				8730			4365	0.279432		4365	0.214839
				8740	0.0662462		4370	0.111343		4370
				8750			4375			4375
				8760			4380			4380	0.572623
				8770			4385			4385	-0.0132602
				8780			4390			4390	0.388078
				8790	0.0868692		4395			4395
				8800			4400			4400	0
				8810			4405			4405	-0.0259274
				8820	0.217446		4410	0.586074		4410
				8830			4415	0.955042		4415	0.428245
				8840	0.304402		4420			4420	-0.00160421
				8850	0.330827		4425			4425	0.412107
				8860	0.266365		4430			4430	0.548489
				8870	0.356378		4435			4435	0.0404998
				8880	0.488318		4440			4440	0.333333
				8890	-0.0287999		4445			4445	0
				8900	-0.0407525		4450			4450	0.333333
				8910	-0.47914		4455			4455	0.0215358
				8920			4460	0.018836		4460	0.182763
				8930	0.276454		4465	0.211916		4465	0.0268558
				8940	0.199257		4470	-0.0879365		4470
				8950	-0.00898342		4475			4475	0.717935
				8960	0.0344494		4480	0.0635538		4480	0.062595
				8970	0.367954		4485	0.0606344		4485
				8980	0.39929		4490	-0.215216		4490	0.420385
				8990			4495	0.407679		4495	0.229058
				9000			4500	-0.0967988		4500	0.370337
				9010	-0.290851		4505			4505	0.61195
				9020	0.249033		4510			4510
				9030			4515			4515
				9040			4520			4520
				9050			4525			4525	0.100789
				9060	0.827773		4530			4530	1
				9070			4535			4535	0
				9080	0.00956158		4540			4540	0.0259223
				9090	0.0655923		4545			4545	0.370991
				9100			4550			4550	0.412298
				9110	0.449321		4555			4555	0.359979
				9120	0.579559		4560	0.255015		4560	0.891815
				9130			4565			4565
				9140	0.0475769		4570			4570	-0.00178238
				9150			4575	0.559771		4575	0.616137
				9160			4580	-0.448021		4580
				9170			4585	0.372538		4585
				9180			4590	0.563908		4590
				9190			4595	0.399014		4595	0.695833
				9200			4600			4600	0.281187
				9210	0.258122		4605			4605
				9220	0.0504267		4610			4610	0.543122
				9230	0.0370151		4615			4615	0
				9240			4620			4620	0.24108
				9250	0.19454		4625			4625	0.666667
				9260			4630	0.102531		4630	-0.228754
				9270	0.0260039		4635			4635	0.535794
				9280			4640			4640
				9290	0.626116		4645			4645	0.829084
				9300	0.423796		4650			4650	0.402538
				9310	0.331717		4655			4655	0.666667
				9320			4660			4660	-0.0670497
				9330			4665			4665	0.288312
				9340	-0.174343		4670			4670
				9350			4675	0.0549734		4675	0.528158
				9360			4680			4680
				9370			4685			4685
				9380	0.396903		4690			4690
				9390	0.388024		4695	0.127871		4695	0.137408
				9400	0.183387		4700			4700	0.249591
				9410	0.270102		4705			4705	0.026595
				9420	0.531183		4710			4710	0.524055
				9430	-0.125401		4715			4715	0.432994
				9440			4720			4720	-0.0388149
				9450			4725			4725	0.856803
				9460	-0.00549971		4730	0.379818		4730	0.018355
				9470	0.229342		4735			4735	0.501813
				9480			4740	0.23014		4740	0.602891
				9490			4745	-0.232835		4745	0.622189
				9500	0.0639675		4750	0.499843		4750
				9510			4755	0.549577		4755	0.0157893
				9520	-0.0140327		4760	0.333428		4760	0.522248
				9530	-0.0510778		4765			4765	0.594077
				9540			4770			4770	0.635337
				9550			4775			4775	0.307721
				9560	-0.00500171		4780			4780
				9570	0.314104		4785			4785
				9580	0.0216699		4790			4790	0.243593
				9590			4795			4795	0.0898903
				9600	0.422595		4800			4800	0.593763
				9610	0.301524		4805			4805	-0.161728
				9620			4810			4810	0.609702
				9630			4815			4815	0.539636
				9640	0.476853		4820			4820	0.548264
				9650	0.629346		4825			4825	-0.0313828
				9660			4830			4830	0.967871
				9670	0.00339882		4835			4835	0.21162
				9680			4840			4840	0.344753
				9690	0.304779		4845			4845	-0.00958109
				9700			4850			4850
				9710	0.59984		4855			4855	0.905286
				9720	0.131951		4860	0.493617		4860	0.577651
				9730	0.180225		4865			4865
				9740			4870			4870	0.968617
				9750	0.707026		4875			4875	0.182772
				9760	0.424244		4880			4880	0.342335
				9770			4885			4885	0.658454
				9780	0.418511		4890			4890
				9790	-0.0164277		4895			4895
				9800			4900			4900	0.0525443
				9810	0.375944		4905			4905	0.0235683
				9820	0.119574		4910	0.251222		4910	0.490491
				9830	0.756657		4915	0.390415		4915	0.113148
				9840	0.306866		4920			4920
				9850			4925			4925	0.306764
				9860			4930			4930
				9870	0.135763		4935			4935	0.338258
				9880			4940			4940	-0.277264
				9890			4945			4945	0.502941
				9900			4950			4950
				9910			4955	0.0277929		4955	0.563395
				9920			4960	0.612449		4960	0.278321
				9930			4965			4965	0.0907694
				9940			4970	0.062595		4970	0.153246
				9950	0.156808		4975			4975	0.0912084
				9960			4980			4980
				9970			4985			4985	0.333333
				9980			4990	0.0167938		4990	0.333333
				9990			4995	0.166204		4995
				10000	0.106277		5000			5000	0.51735
				10010			5005			5005	-0.216022
				10020	0.486811		5010			5010	0.582137
				10030			5015	0.541875		5015	0.90149
				10040	0.16569		5020	0.142625		5020	0.392729
				10050			5025	0.648985		5025	0.182749
				10060			5030			5030	0.432595
				10070			5035			5035	0.365464
				10080	-0.0494749		5040	0.164981		5040
				10090	-0.0586044		5045	0.293368		5045	0.557021
				10100	0.625421		5050			5050
				10110			5055	0.0445613		5055
				10120	-0.0457522		5060			5060	0.419236
				10130	0.553712		5065			5065	0.575999
				10140	0.165609		5070			5070	0.553788
				10150	0.458613		5075			5075
				10160			5080			5080	0.0927177
				10170			5085	0.119101		5085	0.720459
				10180			5090			5090	0.0159057
				10190	0.169874		5095			5095
				10200	0.316056		5100	0.138029		5100	-0.0614061
				10210	0.816664		5105			5105	0.564815
				10220			5110			5110	0.111204
				10230	0.245019		5115			5115	0.654843
				10240	-0.00122539		5120			5120	0.404712
				10250	0.0740513		5125			5125	0
				10260			5130			5130
				10270	0.0525998		5135			5135	0.930165
				10280			5140	0.248007		5140
				10290			5145	0.432036		5145	0.59939
				10300			5150	0.41178		5150	-0.00390239
				10310	0.0432692		5155	0.977018		5155	0.0514547
				10320	0.215728		5160	0.588566		5160	0.641095
				10330	0.333333		5165			5165	0.287052
				10340			5170			5170
				10350			5175	0.494824		5175
				10360	-0.288817		5180			5180
				10370	0.105398		5185			5185
				10380	0.214315		5190			5190	0.520652
				10390	-0.0560437		5195			5195	0.301883
				10400			5200			5200	-0.00976349
				10410	0.131073		5205			5205	0.395363
				10420	0.0437149		5210			5210	0.712258
				10430			5215			5215	0.656144
				10440	0.432796		5220			5220	0.210695
				10450	0		5225			5225	0.57035
				10460			5230			5230	0.843648
				10470			5235			5235	0.468154
				10480			5240			5240	0.333333
				10490			5245	0.0252821		5245	0.314922
				10500			5250			5250	0.316634
				10510	0.040808		5255			5255	0.00316959
				10520			5260			5260	0.116412
				10530	-0.104833		5265			5265	0.0743758
				10540			5270			5270	0.040817
				10550	0.169285		5275			5275	0.185758
				10560			5280			5280	0.240393
				10570			5285			5285
				10580			5290			5290
				10590			5295			5295
				10600	0.265671		5300			5300
				10610	0.723173		5305			5305
				10620			5310			5310	0.186806
				10630	0.0554305		5315			5315	0.295956
				10640			5320			5320	0.475737
				10650	0.535949		5325			5325	0.165204
				10660	-0.0138259		5330			5330	0.375971
				10670	0.271014		5335			5335
				10680			5340	0.320907		5340	0.370699
				10690	0.326071		5345	0.123906		5345	0.691641
				10700	0.887523		5350	0.493061		5350	0.212843
				10710			5355			5355	0.728126
				10720			5360			5360	0.627588
				10730			5365	0.374536		5365	-0.0480239
				10740			5370	0.494411		5370
				10750			5375	-0.00556291		5375	-0.46577
				10760			5380	0.102584		5380	0.171335
				10770			5385	0.283248		5385	0.730265
				10780			5390	0.432272		5390	0.571312
				10790			5395			5395	0.595706
				10800			5400			5400	0.3117
				10810			5405	-0.12775		5405	0.633713
				10820			5410			5410
				10830			5415			5415	0.190942
				10840			5420	0.20382		5420	0.532068
				10850	0.634405		5425	0.0304784		5425
				10860	0.763263		5430	0.087878		5430	0.578866
				10870	0.125891		5435			5435
				10880			5440			5440	-0.333333
				10890			5445			5445	0
				10900			5450	0.0991632		5450	0.0814217
				10910			5455			5455	0.0169555
				10920	0.328483		5460			5460
				10930	-0.00605868		5465			5465
				10940	0.170471		5470	0.0389961		5470
				10950			5475			5475
				10960			5480			5480
				10970	0.0300921		5485	0.426665		5485	0.26833
				10980	0.512607		5490	0.718407		5490	0.433882
				10990			5495	0.242682		5495	0.0718782
				11000	0.0894508		5500	0.179471		5500	0.119799
				11010	0.000702026		5505	0.109586		5505	0.279459
				11020			5510			5510	0.855363
				11030	0.411594		5515			5515	0.863724
				11040			5520			5520
				11050			5525			5525
				11060	0.14767		5530			5530
				11070			5535			5535
				11080	0.0609474		5540			5540	-0.232698
				11090			5545	-0.112096		5545	-0.263665
				11100			5550			5550
				11110			5555			5555
				11120			5560			5560
				11130			5565	0.123107		5565
				11140			5570	-0.0529144		5570	-0.0226065
				11150			5575			5575	0.363896
				11160			5580	0.422005		5580	0.120059
				11170			5585	0.552912		5585	0.134392
				11180	0.192878		5590	0.320959		5590	0.768156
				11190			5595	0.613882		5595
				11200	0.400673		5600			5600	0.235042
				11210			5605			5605	0.0529324
				11220			5610	0.107135		5610	0.333333
				11230	0.769242		5615			5615	0.352117
				11240			5620			5620	0.19362
				11250			5625			5625	-0.274207
				11260	0.548084		5630			5630	0.125146
				11270			5635	0.395137		5635	-0.193703
				11280			5640			5640	0.251418
				11290			5645			5645	0.616966
				11300			5650	0.0662952		5650	0.0307308
				11310	-0.0704535		5655	0.57757		5655
				11320	0.419001		5660			5660	0.0332976
				11330			5665			5665	0.0201108
				11340	-0.0961808		5670	0.474069		5670	0.319332
				11350	0.138619		5675			5675	0.317739
				11360			5680			5680	0.607528
				11370			5685	0.17091		5685	0.357393
				11380			5690			5690	0.224559
				11390			5695			5695	0.882325
				11400			5700			5700
				11410			5705	0.0584436		5705	0.17276
				11420			5710			5710
				11430			5715			5715	0.591826
				11440			5720			5720	0.364303
				11450			5725			5725
				11460			5730	0.160028		5730	0.156199
				11470			5735	0.105852		5735	-0.050391
				11480			5740	0.14261		5740	0.141576
				11490	0.346204		5745			5745	0.663369
				11500	0.345488		5750			5750	0.760877
				11510	0.456561		5755			5755	0.15804
				11520			5760			5760
				11530			5765			5765	0.0432306
				11540	-0.0149173		5770			5770	0.445415
				11550			5775			5775	0.199788
				11560			5780			5780	1
				11570			5785			5785	0.476279
				11580			5790	0.482364		5790	0.778081
				11590	0.0215951		5795	0.323227		5795	0.288029
				11600	0.640807		5800	0.796926		5800
				11610			5805			5805	0.609065
				11620			5810			5810	0.247334
				11630			5815	-0.124297		5815
				11640			5820	0.634507		5820	0.0707272
				11650	0.317385		5825			5825	0.384288
				11660			5830	0.30144		5830	0.381931
				11670	0.253832		5835	0.618981		5835	0
				11680			5840			5840	0.394281
				11690			5845	0.256017		5845	-0.180838
				11700	-0.0740482		5850			5850
				11710	-0.136994		5855	-0.00547208		5855	0.88927
				11720			5860	-0.00764878		5860	0.582985
				11730			5865			5865	0.602646
				11740	0.00632832		5870			5870
				11750	0.305399		5875			5875
				11760			5880	0.855381		5880	0.607133
				11770	0.15696		5885			5885	0.524636
				11780	0.105555		5890			5890	0.636941
				11790	0.528687		5895			5895	0.333333
				11800	0.380393		5900	0.308566		5900	0.0539174
				11810			5905			5905	0.0160045
				11820	0.104931		5910			5910	-0.00872526
				11830	0.885892		5915			5915
				11840	0.234921		5920			5920
				11850			5925			5925	-0.196819
				11860			5930			5930	0.936824
				11870			5935	0.343456		5935
				11880	0.0641523		5940	-0.00427503		5940
							5945	-0.00742417		5945
							5950			5950
							5955			5955
							5960			5960	0.333918
							5965			5965
							5970			5970	-0.0170718
							5975			5975	0.333333
							5980			5980	-0.0822594
							5985			5985	0.409971
							5990			5990
							5995	0.00282587		5995	0.0841303
							6000			6000
							6005			6005	0.123229
							6010			6010
							6015	0.308073		6015	0.333333
							6020	0.467217		6020
							6025	0.652152		6025	0.0605293
							6030			6030	-0.0700867
							6035			6035	0.105398
							6040			6040
							6045			6045
							6050			6050	0.057394
							6055			6055	0.156102
							6060	0.0529686		6060	0.0259579
							6065			6065	0.166204
							6070			6070
							6075			6075	0.465199
							6080			6080	0.688401
							6085			6085	0.598269
							6090	0.256133		6090	0.580105
							6095			6095
							6100			6100	0.281899
							6105	0.370292		6105	0.421315
							6110	0.0532138		6110	-0.333333
							6115	0.0522093		6115	0.433351
							6120			6120	0.0337678
							6125			6125	0.277046
							6130			6130	0.367825
							6135	0.31304		6135	0.138969
							6140	0.0603869		6140	-0.0543642
							6145	0.420088		6145
							6150			6150
							6155			6155
							6160	0.767415		6160
							6165	0.340433		6165
							6170	0.278567		6170
							6175	0.235449		6175	0.333333
							6180			6180
							6185			6185
							6190			6190	0.333333
							6195			6195
							6200	0.514251		6200	0.00505982
							6205			6205	0.605044
							6210	0.155453		6210	-0.256987
							6215			6215	0.0277109
							6220	0.191846		6220	-0.0234971
							6225			6225	-0.0510863
							6230	0.34536		6230	0.00446663
							6235			6235	0.532552
							6240			6240
							6245			6245	0.0512691
							6250			6250	-0.146015
							6255			6255	0.594651
							6260			6260
							6265			6265
							6270			6270
							6275			6275
							6280			6280
							6285			6285	0.749783
							6290			6290	0.39631
							6295			6295	0.178727
							6300			6300	0.967046
							6305	0.124569		6305	0.513376
							6310	0.466996		6310	0.589026
							6315	0.064459		6315	0.823402
							6320			6320	0.0744857
							6325	0.820942		6325	0.560595
							6330	0.145674		6330	0.626873
							6335			6335
							6340			6340	0.983659
							6345			6345	0.0191927
							6350			6350	-0.00179886
							6355	0.221374		6355	-0.0178832
							6360			6360
							6365			6365
							6370			6370	0.479059
							6375			6375	0.0890281
							6380			6380	0.307196
							6385			6385	0.811238
							6390			6390	0.787149
							6395			6395
							6400	0.458089		6400
							6405			6405
							6410	-0.0941518		6410	-0.0373314
							6415	0.123208		6415
							6420			6420
							6425			6425	-0.199974
							6430			6430	0.433429
							6435			6435	0.423752
							6440	0.0815014		6440	-0.00918807
							6445			6445	-0.035294
							6450	-0.099383		6450
							6455	0.0988358		6455	0
							6460	-0.0163627		6460
							6465			6465	0
							6470	0.0970094		6470
							6475			6475	0.333333
							6480			6480	0.446583
							6485			6485	0.320561
							6490			6490	0.534375
							6495			6495
							6500	0.4579		6500	-0.112034
							6505	0.160156		6505
							6510			6510
							6515			6515
							6520			6520
							6525	0.333333		6525
							6530	0.121692		6530	0.333333
							6535	-0.00936333		6535
							6540			6540	0.215233
							6545			6545	0.0788089
							6550			6550	0.395925
							6555			6555	0.802879
							6560			6560	0.94612
							6565			6565	0.333333
							6570			6570
							6575			6575	-0.0245087
							6580			6580	0.23488
							6585			6585	0.274913
							6590			6590
							6595			6595	0.0159272
							6600			6600	-0.0694575
							6605			6605	0.276725
							6610	0.165304		6610
							6615	0.483977		6615	0.517094
							6620	0.0430714		6620	0.91873
							6625	0.0114581		6625	0
							6630			6630
							6635	0.0133927		6635	0.326655
							6640	-0.0281621		6640	0.0778074
							6645	0.504888		6645	-0.0128688
							6650			6650	0.678758
							6655	0.463355		6655	0
							6660	-0.0244372		6660	0.0937956
							6665	0.150557		6665	0
							6670	0.139496		6670	-0.0363753
							6675			6675	0.0516951
							6680	0.169157		6680	0.0617108
							6685	0.357725		6685
							6690			6690	0.548215
							6695	0.323255		6695	0.657054
							6700			6700	0.209358
							6705			6705
							6710			6710	0.104106
							6715			6715	0.526151
							6720			6720
							6725			6725	0.0146374
							6730			6730	-0.0304229
							6735			6735	0.587191
							6740	0.575064		6740	0.447707
							6745	0.17299		6745	0.927729
							6750	0.312382		6750	0.0520003
							6755			6755
							6760			6760
							6765			6765	0.398304
							6770			6770	-0.00440814
							6775	0.301242		6775	0.37149
							6780			6780
							6785			6785	0.405466
							6790			6790
							6795	0.240484		6795	0.117466
							6800	0.169559		6800
							6805	0.133599		6805	0.259791
							6810			6810	0.0740203
							6815	0.188311		6815	0.315165
							6820			6820	0.536564
							6825			6825	0.158585
							6830			6830	0.494828
							6835			6835	0.537292
							6840	0.600349		6840	0.700348
							6845	0.390347		6845
							6850			6850
							6855	0.302379		6855	-0.0933958
							6860			6860	0.150482
							6865			6865	0.152933
							6870			6870	0.0355072
							6875			6875	0.0888315
							6880	0.0434693		6880	0.603164
							6885			6885	0.262425
							6890			6890	0.221098
							6895			6895
							6900			6900	0.632471
							6905			6905
							6910			6910	0.459742
							6915	0.16285		6915
							6920	0		6920	0.129257
							6925	0.583865		6925	0.630464
							6930			6930	0.0693907
							6935			6935	-0.00801889
							6940	0.055123		6940	0.316513
							6945	0.333333		6945	0.666667
							6950	0.285596		6950	-0.0637516
							6955	0.312186		6955	0.424483
							6960	0.192957		6960
							6965			6965	0.666667
							6970	0.362653		6970	0.414545
							6975	0.0552337		6975	0.0432137
							6980	0.367702		6980	-0.0352502
							6985			6985	0.913438
							6990	0.579332		6990	0.788913
							6995	0.333234		6995	0.858138
							7000			7000	-0.0685355
							7005	0.273315		7005	0.211982
							7010			7010	0.612162
							7015			7015	0.311008
							7020			7020	0.592953
							7025			7025
							7030	0.0609474		7030	-0.166094
							7035			7035	0.0984773
							7040			7040	0.513061
							7045			7045
							7050			7050	0.0176101
							7055			7055	0.394746
							7060			7060
							7065	-0.0166506		7065
							7070			7070
							7075	0.0167237		7075	0.666667
							7080	0.635347		7080
							7085	0.122367		7085
							7090	0.344846		7090
							7095			7095
							7100			7100
							7105			7105
							7110	0.0643388		7110	-0.549613
							7115	0.776784		7115	0.0763697
							7120			7120	-0.281117
							7125	0.55223		7125	0
							7130	0.805376		7130	0.69122
							7135			7135	0.796926
							7140			7140	0.373425
							7145			7145
							7150			7150	0.333333
							7155			7155	0.479178
							7160			7160
							7165			7165	0.0289537
							7170			7170	0.304976
							7175			7175	0.0641049
							7180			7180	0.564731
							7185			7185	0.279331
							7190			7190	0.332472
							7195			7195	0.310754
							7200			7200
							7205			7205	0.049797
							7210			7210
							7215			7215	0.0484317
							7220			7220	0.584684
							7225	0.104197		7225	0.388226
							7230			7230	0.322172
							7235	0.345683		7235	1
							7240			7240	0.555056
							7245			7245	1
							7250	0.52615		7250	0.0939764
							7255			7255	0.815604
							7260	0.510113		7260	0.56728
							7265			7265
							7270			7270
							7275			7275
							7280			7280	0.38441
							7285			7285
							7290			7290
							7295			7295	-0.00198594
							7300			7300	0.612177
							7305			7305	0.0869532
							7310			7310	0.701926
							7315			7315	0.145992
							7320			7320	0.0866733
							7325			7325	0.592117
							7330			7330	0.312158
							7335			7335
							7340			7340	0.505373
							7345	0.990827		7345	0.0892406
							7350	0.377451		7350	0.264985
							7355			7355	-0.19817
							7360			7360
							7365			7365	0.959429
							7370			7370	0.374672
							7375			7375	0
							7380			7380
							7385			7385	0.136045
							7390			7390
							7395			7395	0.186098
							7400			7400	0.28882
							7405			7405	0.666667
							7410	0.0689491		7410	0.583594
							7415			7415	0.887904
							7420			7420	0.136514
							7425	0.302397		7425	-0.00686875
							7430			7430	0.307953
							7435	0.676682		7435	0.348802
							7440	0.474048		7440	0.136514
							7445			7445
							7450	0.0459925		7450	0.592887
							7455			7455
							7460	0.407391		7460	0.577281
							7465	0.0763464		7465	0.333333
							7470	0.303167		7470	0.235191
							7475	0.284057		7475	0.27841
							7480			7480
							7485	0.23416		7485	0.184296
							7490			7490
							7495			7495	0.411778
							7500			7500	0.0755726
							7505			7505	0.744505
							7510			7510	0.268569
							7515	0.00677011		7515	-0.053268
							7520			7520	0.666667
							7525			7525	1
							7530			7530	0.95366
							7535			7535	0.11296
							7540			7540	0.2464
							7545			7545	0.839407
							7550			7550	0.0129397
							7555	0.448367		7555	0.446443
							7560	0.464455		7560	0.0122204
							7565	0.0914757		7565	-0.0654342
							7570			7570	0.584415
							7575	0.666667		7575	0.826106
							7580	0.199871		7580	0.853985
							7585	0.20674		7585	0.374876
							7590	-0.0148935		7590
							7595			7595
							7600			7600
							7605			7605	-0.00555955
							7610	0.101033		7610	0.192079
							7615	0.446389		7615	0.0719649
							7620	0.576988		7620
							7625	0.451348		7625	0.212991
							7630	-0.0121744		7630	0.272451
							7635			7635	0.663424
							7640	0.90743		7640	0.062767
							7645	0.202064		7645
							7650	0.635426		7650
							7655			7655
							7660	0.238737		7660	0.397919
							7665			7665	0.371305
							7670			7670	0.232651
							7675			7675	0.410127
							7680			7680	0.3059
							7685			7685
							7690	0.0624918		7690
							7695			7695
							7700	-0.0426954		7700
							7705			7705
							7710	0.475844		7710	0
							7715	0.606481		7715
							7720	0.294914		7720	-0.163366
							7725	0.643461		7725
							7730			7730
							7735	0.509273		7735	0.666667
							7740	0.67051		7740	0.512855
							7745			7745	-0.134579
							7750			7750
							7755			7755	0.167236
							7760			7760	0.0379372
							7765			7765	0.00344468
							7770			7770
							7775			7775	0.64844
							7780			7780	0.720517
							7785			7785	0.136514
							7790			7790	0.408948
							7795			7795	0.776797
							7800	0.539519		7800
							7805			7805	0.661969
							7810			7810
							7815			7815
							7820	0.545533		7820
							7825			7825
							7830			7830
							7835			7835	0.222851
							7840			7840
							7845	0.462344		7845
							7850			7850	0.347745
							7855	0.0460144		7855	0.473777
							7860			7860
							7865			7865	0.511275
							7870			7870	0.544408
							7875			7875
							7880			7880	0.510508
							7885			7885	0.402999
							7890			7890	0.389759
							7895			7895	0.0067412
							7900	0.0611362		7900	0.278434
							7905	0.448922		7905	0.250117
							7910			7910	0.147705
							7915			7915
							7920			7920
							7925			7925
							7930			7930	0.795038
							7935			7935	0.616904
							7940			7940	-0.115641
							7945			7945	0.410226
							7950	0.445597		7950	0.656882
							7955			7955
							7960	0.731627		7960	0.345542
							7965			7965	0.666667
							7970			7970	0.674456
							7975			7975	0.285672
							7980			7980	0.452179
							7985	0.333333		7985	0.188242
							7990			7990	0.167817
							7995			7995
							8000			8000	0
							8005			8005	0.259238
							8010			8010
							8015			8015
							8020	0.333333		8020
							8025			8025
							8030	0.52432		8030	0.0384876
							8035	0.871087		8035	0.466343
							8040	0.151		8040	0.17739
							8045	0.645088		8045
							8050			8050	-0.279052
							8055			8055	-0.0367663
							8060			8060	0.0476425
							8065			8065	0.395261
							8070			8070
							8075			8075	0.354689
							8080			8080
							8085			8085	0.376498
							8090			8090	0.0555047
							8095	-0.448039		8095	0.165009
							8100			8100	0.724173
							8105			8105
							8110	0.256627		8110
							8115			8115
							8120			8120	0.0906932
							8125			8125	0.465183
							8130			8130	0.176776
							8135			8135	0.719415
							8140	0.509343		8140	0.165256
							8145			8145	0.182358
							8150			8150
							8155			8155	0.466674
							8160	0.383141		8160	-0.382885
							8165			8165	-0.379443
							8170	0.0790304		8170
							8175			8175
							8180			8180	-0.0641266
							8185			8185
							8190			8190	0.80487
							8195			8195	0.205376
							8200	0.383376		8200	0.899188
							8205			8205	0.0267456
							8210			8210	0.00487594
							8215	0.157433		8215	0.202691
							8220	-0.0192043		8220	0.598549
							8225			8225
							8230	-0.293479		8230
							8235			8235	0.690696
							8240			8240
							8245			8245	-0.195073
							8250			8250
							8255			8255
							8260			8260
							8265			8265
							8270			8270
							8275	-0.860912		8275
							8280			8280
							8285			8285
							8290			8290
							8295	0.131932		8295
							8300	-0.0897134		8300	0.243571
							8305			8305
							8310			8310
							8315	0.303134		8315
							8320	0.0737726		8320
							8325			8325	0.591322
							8330			8330
							8335			8335
							8340			8340
							8345			8345	0.18913
							8350			8350	0.0665282
							8355	0.175946		8355	0.315006
							8360	0.397033		8360	0.105398
							8365			8365
							8370	0.496831		8370	0.209273
							8375			8375	0.460411
							8380			8380	0.298141
							8385			8385
							8390	-0.0147379		8390
							8395	0.130219		8395
							8400			8400	-0.0292384
							8405	0.182843		8405	0.119993
							8410	0.360242		8410
							8415	0.167767		8415	0.470304
							8420			8420
							8425			8425	0.0251481
							8430			8430	0.337958
							8435	0.644763		8435	0.181181
							8440			8440	0.621709
							8445	0.655701		8445
							8450			8450
							8455			8455	0.629741
							8460			8460
							8465			8465	0.0888964
							8470			8470	0.229177
							8475			8475	0.636361
							8480	0.0110106		8480
							8485	0.618493		8485
							8490	0.0678766		8490
							8495	0.0438513		8495	0.0341369
							8500	0.238851		8500
							8505	0.639673		8505	0.0941814
							8510	0.651501		8510
							8515			8515	0.425635
							8520	-0.0160938		8520	-0.00367895
							8525			8525	0
							8530			8530	0.728497
							8535			8535	0.0343159
							8540			8540	0.620887
							8545			8545
							8550			8550	0.389395
							8555			8555
							8560	0.342858		8560	0.832473
							8565	0.386423		8565
							8570	-0.0323802		8570	0.16739
							8575	0.530972		8575	0.0995578
							8580	0.280697		8580	0
							8585	0.485804		8585
							8590			8590
							8595	0.105322		8595
							8600			8600	0.367509
							8605			8605	0.659216
							8610			8610	0.134503
							8615			8615
							8620			8620	0.545537
							8625			8625	0.276129
							8630	0.0109365		8630	0.430107
							8635			8635	0.33966
							8640			8640	0.709538
							8645			8645	-0.551921
							8650			8650	0.53253
							8655			8655	0.095276
							8660	0.594766		8660
							8665	0.069694		8665	0.582036
							8670	-0.268879		8670	0.409427
							8675			8675	0.187318
							8680	0.169899		8680	0.207268
							8685			8685	0.333333
							8690	0.197962		8690	0.236507
							8695	0.280873		8695	0.452747
							8700			8700	-0.0786667
							8705			8705	-0.27953
							8710			8710	0.319498
							8715	-0.138815		8715	0.0321961
							8720	-0.329597		8720	0.2067
							8725			8725	-0.0817161
							8730	0.138783		8730	0.569511
							8735	0.301399		8735	0.0726092
							8740			8740	0.167205
							8745			8745	0.145569
							8750			8750	0.518232
							8755			8755
							8760			8760
							8765			8765	-0.204205
							8770			8770
							8775			8775	0.959437
							8780			8780
							8785			8785	0.645551
							8790			8790	0.602896
							8795	0.579095		8795	0.411198
							8800			8800	0.921543
							8805	0.315949		8805	0.142448
							8810			8810	0.576596
							8815			8815	0.0449857
							8820			8820
							8825			8825	0.158489
							8830			8830	0.144861
							8835	0.320827		8835	0.330061
							8840			8840	0.117202
							8845	0.143664		8845
							8850	0.579473		8850	0.066122
							8855	0.0175861		8855
							8860			8860	0.726478
							8865			8865
							8870	0.314733		8870	0.09014
							8875	0.0379737		8875
							8880	0.555737		8880
							8885			8885	0.423876
							8890			8890	0.333333
							8895	0.397054		8895
							8900	0.0689862		8900
							8905	0.25595		8905
							8910			8910
							8915	-0.00407394		8915
							8920	0.45333		8920
							8925			8925
							8930	0.597662		8930	0.329075
							8935			8935	0.0933757
							8940			8940	-0.130964
							8945			8945	0.200929
							8950			8950
							8955	0.405438		8955	0.712642
							8960	0.342354		8960	0
							8965	0.943544		8965	0.0922493
							8970			8970	0.372944
							8975	0.591372		8975	-0.0161817
							8980			8980
							8985			8985
							8990			8990	0.0417705
							8995			8995
							9000			9000
							9005			9005	0.532271
							9010	0.10527		9010	0.643864
							9015			9015	-0.0183852
							9020	0.317033		9020	-0.376217
							9025	0.270225		9025	0.510392
							9030	-0.0558748		9030
							9035	0.539294		9035
							9040	0.711029		9040
							9045	0.94503		9045
							9050	0.631513		9050
							9055	0.581544		9055	-0.13936
							9060			9060	0.163985
							9065			9065	0.65574
							9070			9070
							9075			9075	0.857128
							9080			9080	0.98612
							9085			9085
							9090			9090
							9095			9095	-0.360461
							9100			9100
							9105			9105	0.310471
							9110	0.0530426		9110	0.298007
							9115			9115	0.466275
							9120			9120
							9125			9125	0.332276
							9130			9130
							9135			9135	-0.0296315
							9140	0.0302896		9140	-0.263918
							9145	0.0682464		9145	0.552165
							9150	0.0378511		9150	0.773128
							9155	0.136872		9155
							9160	0.363088		9160
							9165			9165
							9170			9170
							9175	0.174433		9175
							9180			9180
							9185			9185
							9190			9190
							9195			9195
							9200			9200
							9205			9205
							9210			9210
							9215			9215
							9220	-0.141555		9220
							9225	0.567054		9225	0
							9230			9230	0.666667
							9235			9235	0.0785436
							9240			9240	0.0272669
							9245	0.611428		9245
							9250			9250
							9255			9255
							9260			9260
							9265			9265	-0.0164904
							9270	0.768776		9270
							9275			9275
							9280			9280	0.218684
							9285			9285	0.406187
							9290			9290	-0.180026
							9295			9295	0.601198
							9300	0.0907628		9300	0.317427
							9305			9305
							9310	0.217485		9310
							9315	0.753738		9315	0.65163
							9320	0.450442		9320	0.644162
							9325			9325	0.297401
							9330			9330
							9335			9335	0.333333
							9340			9340	0.559056
							9345			9345	0.246239
							9350			9350	0.89524
							9355			9355	0.117034
							9360			9360	0.621429
							9365			9365	0.446166
							9370			9370	0.145971
							9375	0.0312983		9375	-0.0191628
							9380			9380	0.643044
							9385	0.100599		9385	0.112176
							9390			9390	0.155467
							9395	-0.0121073		9395	0.584242
							9400	-0.116586		9400	0.810363
							9405			9405	0.759881
							9410			9410
							9415			9415
							9420			9420	0.971104
							9425			9425
							9430			9430	0.714681
							9435			9435	0.308479
							9440			9440
							9445	0.113646		9445	0.0961889
							9450	0.0603384		9450
							9455			9455	0.305646
							9460	0.475414		9460	0.666667
							9465	0.0933246		9465	0.150895
							9470	0.239257		9470	0.524825
							9475	0.507458		9475	0.554502
							9480			9480	0.154236
							9485			9485	0.854276
							9490			9490	-0.146015
							9495	-0.136536		9495	0.105398
							9500			9500	0.552698
							9505			9505	0.307633
							9510			9510	0.862126
							9515			9515	0.25575
							9520			9520	0.0138474
							9525			9525
							9530			9530	0.423055
							9535			9535	0.348374
							9540			9540	-0.0425639
							9545			9545	0.666667
							9550			9550	0.558233
							9555			9555	0.445781
							9560			9560	0.63179
							9565	0.247644		9565	0.493346
							9570	0.359747		9570	0.0573702
							9575	0.107593		9575	0.88264
							9580	0.293533		9580	0.0356914
							9585	0.229413		9585	0.206413
							9590			9590	0.410905
							9595	0.631467		9595	0.35115
							9600	0.463231		9600	-0.0897322
							9605			9605	0.243506
							9610	0.677585		9610	0.645327
							9615			9615	0.333333
							9620			9620	0.666667
							9625	0.56226		9625	0.447773
							9630			9630
							9635	0.0247371		9635
							9640			9640
							9645			9645
							9650			9650	0.605785
							9655			9655	0.424725
							9660			9660	0.762572
							9665	0.0424192		9665	0.469849
							9670			9670
							9675	0.476742		9675	0.446841
							9680			9680	0.598271
							9685			9685	0.0307352
							9690			9690	0.0060534
							9695			9695
							9700			9700	0.111845
							9705			9705	0.175797
							9710			9710	0.333333
							9715			9715
							9720			9720	0.408441
							9725			9725	0.674639
							9730			9730	0.447288
							9735	0.532736		9735
							9740	0.0337035		9740	0.0384985
							9745	-0.180222		9745	0.363779
							9750	0.448977		9750
							9755	0.0966909		9755	0.207656
							9760			9760	0.217776
							9765	0.583095		9765
							9770			9770	-0.0482408
							9775			9775	-0.422601
							9780			9780	0.65036
							9785			9785	-0.117312
							9790			9790	0.199709
							9795			9795	-0.486355
							9800			9800	0.400108
							9805	0.259014		9805	0.00849866
							9810	0.140958		9810
							9815	0.193297		9815	0.211257
							9820			9820	-0.0873193
							9825	0.733875		9825
							9830	0.434706		9830	0.624317
							9835			9835	0.307315
							9840	0.290365		9840	0.643142
							9845			9845	0.637191
							9850			9850
							9855			9855	0.867149
							9860			9860	0.65359
							9865			9865	0.574215
							9870	0.0987417		9870	0.661423
							9875			9875	0.312457
							9880			9880	0.855016
							9885	0.0516954		9885	0.481841
							9890	0.874033		9890	0.715044
							9895			9895
							9900			9900	0.655035
							9905	0.139		9905	0.276902
							9910			9910	0.333333
							9915			9915	0.323065
							9920			9920	0.0448563
							9925			9925
							9930			9930	0.285706
							9935			9935	0.324407
							9940			9940	0.241345
							9945			9945	0.15836
							9950			9950
							9955			9955	0.619134
							9960			9960	0.333333
							9965	0.259726		9965	0.0888918
							9970			9970
							9975			9975	0.579121
							9980			9980	0.20603
							9985			9985
							9990	0.829142		9990
[truncated: 201 more rows]

## Sheet: Figure 3B
Figure 3B		Pearson Correlation					R2 Metric
		ON/OFF	OFF	ON			ON/OFF	OFF	ON
	SalisLabON	0.109595	0.291521	0.311551		SalisLabON	0.0120111	0.0849843	0.0970642
	SalisLabOFF	-0.0644375	0.224132	0.0912		SalisLabOFF	0.00415219	0.0502351	0.00831743
	SalisLabONOFF	0.0104463	-0.0262066	-0.00868546		SalisLabONOFF	0.000109125	0.000686784	7.54372e-05
	Ascending Stem MFE	0.0812	0.239	0.258		Ascending Stem MFE	0.00659344	0.057121	0.066564
	Descending Stem MFE	0.204	0.212	0.35		Descending Stem MFE	0.041616	0.044944	0.1225
	RBS-GFP MFE	0.202	0.252	0.378		RBS-GFP MFE	0.040804	0.063504	0.142884
	RBS-Linker MFE	0.194	0.249	0.369		RBS-Linker MFE	0.037636	0.062001	0.136161
	Stem MFE	0.0906	0.306	0.318		Stem MFE	0.00820836	0.093636	0.101124
	StemTop MFE	0.134	0.353	0.393		StemTop MFE	0.017956	0.124609	0.154449
	SwitchOFF MFE	0.0787	0.286	0.291		SwitchOFF MFE	0.00619369	0.081796	0.084681
	SwitchOFF-GFP MFE	0.0649	0.273	0.268		SwitchOFF-GFP MFE	0.00421201	0.074529	0.071824
	SwitchOFF-NoTo MFE	0.0874	0.304	0.313		SwitchOFF-NoTo MFE	0.00763876	0.092416	0.097969
	SwitchON MFE	0.0952	0.274	0.297		SwitchON MFE	0.00906304	0.075076	0.088209
	SwitchON-GFP MFE	0.102	0.283	0.311		SwitchON-GFP MFE	0.010404	0.080089	0.096721
	ToeholdOFF MFE	-0.00938	0.0278	0.0126		ToeholdOFF MFE	8.79844e-05	0.00077284	0.00015876
	ToeholdON MFE	0.0501	0.0988	0.122		ToeholdON MFE	0.00251001	0.00976144	0.014884
	Trigger MFE	0.0985	0.0674	0.142		Trigger MFE	0.00970225	0.00454276	0.020164
	Stem Native ED	0.0707	0.0285	0.0868		Stem Native ED	0.00499849	0.00081225	0.00753424
	StemTop Native ED	0.0416	0.154	0.156		StemTop Native ED	0.00173056	0.023716	0.024336
	SwitchOFF Native ED	0.0185	0.0271	0.0378		SwitchOFF Native ED	0.00034225	0.00073441	0.00142884
	SwitchOFF-GFP Native ED	0.0104	0.0156	0.0215		SwitchOFF-GFP Native ED	0.00010816	0.00024336	0.00046225
	SwitchOFF-NoTo Native ED	0.053	0.0301	0.0718		SwitchOFF-NoTo Native ED	0.002809	0.00090601	0.00515524
	SwitchON Native ED	-0.0298	-0.0298	-0.0502		SwitchON Native ED	0.00088804	0.00088804	0.00252004
	SwitchON-GFP Native ED	0.00596	0.0511	0.0446		SwitchON-GFP Native ED	3.55216e-05	0.00261121	0.00198916
	ToeholdON Native ED	0.00382	-0.00756	-0.00227		ToeholdON Native ED	1.45924e-05	5.71536e-05	5.1529e-06
	Stem Ideal ED	0.0648	0.3	0.289		Stem Ideal ED	0.00419904	0.09	0.083521
	StemTop Ideal ED	-0.0169	0.0534	0.0253		StemTop Ideal ED	0.00028561	0.00285156	0.00064009
	SwitchOFF Ideal ED	0.0293	0.167	0.154		SwitchOFF Ideal ED	0.00085849	0.027889	0.023716
	SwitchOFF-GFP Ideal ED	-0.00251	0.0243	0.0163		SwitchOFF-GFP Ideal ED	6.3001e-06	0.00059049	0.00026569
	SwitchOFF-NoTo Ideal ED	0.00619	0.017	0.0187		SwitchOFF-NoTo Ideal ED	3.83161e-05	0.000289	0.00034969
	SwitchON Ideal ED	-0.022	0.0521	0.0196		SwitchON Ideal ED	0.000484	0.00271441	0.00038416
	SwitchON-GFP Ideal ED	-0.175	-0.139	-0.267		SwitchON-GFP Ideal ED	0.030625	0.019321	0.071289
	ToeholdON Ideal ED	-0.164	-0.106	-0.232		ToeholdON Ideal ED	0.026896	0.011236	0.053824

## Sheet: Figure 3D
Figure 3D
	MLP: All Rational Feat											MLP: OneHot Seq											MLP Hybrid: Rational Feat /OneHot Seq											Logistic Reg: OneHot Seq											Logistic Reg: All Rational Feat
ON/OFF R2 Accuracy	0.19	0.19	0.19	0.21	0.2	0.2	0.2	0.21	0.2	0.21		0.41	0.42	0.43	0.42	0.43	0.43	0.42	0.44	0.43	0.43		0.43	0.43	0.45	0.44	0.45	0.43	0.43	0.46	0.45	0.45		0.18	0.2	0.21	0.2	0.21	0.21	0.2	0.21	0.2	0.21		0.1	0.12	0.11	0.13	0.11
OFF R2 Accuracy	0.26	0.25	0.26	0.24	0.26	0.25	0.25	0.25	0.24	0.26		0.54	0.52	0.53	0.52	0.53	0.51	0.52	0.53	0.52	0.54		0.56	0.52	0.55	0.53	0.53	0.52	0.52	0.53	0.52	0.55		0.34	0.33	0.33	0.32	0.33	0.32	0.31	0.32	0.31	0.33		0.24	0.23	0.24	0.23	0.23
ON R2 Accuracy	0.34	0.34	0.36	0.35	0.35	0.34	0.35	0.35	0.35	0.36		0.69	0.7	0.71	0.7	0.71	0.7	0.7	0.71	0.7	0.7		0.71	0.71	0.72	0.71	0.72	0.72	0.71	0.73	0.72	0.71		0.41	0.43	0.44	0.43	0.43	0.42	0.42	0.43	0.42	0.43		0.31	0.32	0.34	0.33	0.32
[truncated: 6 more columns]

## Sheet: Figure 3E
Figure 3E
	MLP: All Rational Feat											MLP: OneHot Seq											MLP Hybrid: Rational Feat /OneHot Seq											Logistic Reg: OneHot Seq											Logistic Reg: All Rational Feat
ON/OFF MAE Accuracy	0.194	0.191	0.195	0.195	0.193	0.192	0.192	0.193	0.193	0.191		0.154	0.157	0.153	0.155	0.151	0.152	0.155	0.153	0.153	0.153		0.15	0.154	0.15	0.152	0.151	0.151	0.153	0.15	0.151	0.149		0.19	0.192	0.192	0.192	0.189	0.19	0.193	0.192	0.191	0.19		0.203	0.204	0.207	0.203	0.203
OFF MAE Accuracy	0.134	0.133	0.137	0.135	0.134	0.133	0.135	0.134	0.135	0.136		0.102	0.108	0.102	0.102	0.102	0.103	0.102	0.103	0.103	0.101		0.098	0.104	0.1	0.1	0.1	0.1	0.102	0.1	0.101	0.1		0.126	0.13	0.128	0.126	0.125	0.127	0.128	0.126	0.128	0.128		0.137	0.14	0.138	0.137	0.137
ON MAE Accuracy	0.196	0.195	0.198	0.193	0.194	0.196	0.196	0.194	0.196	0.196		0.129	0.13	0.123	0.127	0.124	0.125	0.125	0.126	0.126	0.126		0.124	0.124	0.12	0.122	0.122	0.121	0.122	0.12	0.121	0.122		0.184	0.182	0.179	0.182	0.181	0.182	0.182	0.183	0.183	0.18		0.2	0.201	0.198	0.198	0.2
[truncated: 5 more columns]

## Sheet: Figure 3F
Figure 3F
	MLP: All Rational Feat				MLP: OneHot Seq				MLP Hybrid: Rational Feat /OneHot Seq				Lin Reg: OneHot Seq				Lin Reg: All Rational Feat
Area Under ROC Curve	0.755	0.768	0.76		0.865	0.877	0.867		0.868	0.863	0.867		0.817	0.828	0.819		0.738	0.739	0.649
Area Under P-R Curve	0.177	0.175	0.18		0.359	0.358	0.356		0.355	0.377	0.36		0.259	0.251	0.251		0.156	0.148	0.102

[truncated: 36 more sheets: Figure 3G, Figure 4A, Figure 4B, Figure 4C, Figure 4D, Figure 5B, Figure S1B, Figure S1C, Figure S1D, Figure S1E, Figure S2A, Figure S2B, Figure S3, Figure S4, Figure S5, Figure S6, Figure S7A, Figure S7B, Figure S7C, Figure S7D …]
